# Supplementary material for: Identification of Wolbachia-Responsive miRNAs in the Small Brown Planthopper, Laodelphax striatellus
Source: Front Physiol. 2019 Jul 24;10:928. doi: 10.3389/fphys.2019.00928 (PMC6668040; doi:10.3389/fphys.2019.00928)
Supplement: TABLE S4 — Description of the 49 conserved and 103 newly miRNAs identified in L. striatellus. [file Table_4.xlsx]

## Sheet: Conserved miRNA
Description of the 49 conserved miRNAs identified in L. striatellus.
conserved miRNAs	miRNA sequences (5'-3')	miRNA precursor sequence	MI	MUI	FI	FUI
lst-miR-1000-1-5p	ATATTGTCCTGTCACAGCAGT	CGATTTTTGCTAGAAACCGATTATATTGTCCTGTCACAGCAGTACTGTTACAAATTTACTGTTGTTTCGGGACATTTACATTGATTCTAGCCGTCAC	1178	3030	1184	596
lst-miR-1000-2-5p	ATATTGTCCTGTCACAGCAGTA	ATATTGTCCTGTCACAGCAGTAATGTCACGTATCTGAATCGTACTGCTGTCGCGGGACATTTTCG	1176	3025	1184	595
lst-miR-1000-3-5p	ATATTGTCCTGTCACAGC	ACGGCTCGGCCATGATATTGTCCTGTCACAGCAGTACTGGTTCCGAGTTACTGCTGCTTCGGGACATGACCATGGCCGGGCCTCTTGGCCGACGCCGCCC	1177	3030	1184	595
lst-miR-10-1-3p	CAAATTCGGTTCTAGAGAGGTTT	AGTGCCCTACATCTACCCTGTAGATCCGAATTTGTTTGAAGTGAGGCGACAAATTCGGTTCTAGAGAGGTTTGTGTGGTGCACG	2693	4268	1206	1058
lst-miR-10-2-3p	AAATTCGGTTCTAGAGAGGTTT	TACCCTGTAGATCCGAATTTGTTTGACATAGTGCGACAAATTCGGTTCTAGAGAGGTTT	1868	2942	768	696
lst-miR-10-1-5p	ACCCTGTAGATCCGAATTTGTT	TTTGTTCTACATCTACCCTGTAGATCCGAATTTGTTTGAATATTTAACAAGCGACAAATTCGGTTCTAGAGAGGTTTGTGTGGGGCATT	10471	21148	5712	3423
lst-miR-10-2-5p	ACCCTGTAGATCCGAATTTGT	GTCGATTTATGTTCTACATCCACCCTGTAGATCCGAATTTGTTTGAATTTATATTAATAACAAATTCGGTTCTAGAGAGGTTTGTGTGGGGCATTTGTTAAC	4120	8876	2334	1408
lst-miR-10a-3p	TACCCTGTAGATCCGAAT	CCAATCACTATTCCCCCCCCCCCCTCAATCCACGAAGACTGTGCTCAGAGTAAACGAACTGAAGGATTTGTATGCCAAGAAGATCTCTCTGTCTTCTGTATATACCCTGTAGATCCGAATTTGTGTAAGGAATTTTGTGGTCACAAATTC	6815	13344	3655	2165
lst-miR-10a-2-5p	TACCCTGTAGATCCGAATTTGT	TACCCTGTAGATCCGAATTTGTGTAAGGAATTTTGTGGTCACAAATTCGTATCTAGGGGAATA	6815	13344	3655	2165
lst-miR-10a-3-5p	TACCCTGTAGATCCGAATTTG	GATCTGTCTGTCTTCTGTATATACCCTGTAGATCCGAATTTGTGTAAGGAATTTTGTGATCACAAATTCGTATCTAGGGGAATATGTAGTTGACATAAACACTCCGCTC	6815	13344	3655	2165
lst-miR-1175-3p	TGAGATTCACTCCTCCTACTTACT	TCAGTCGACTACCAGTGCGTGGTATTTTGAACTAAGTAGAGAAGTGGTCTTTTCACTTTGATCCCTTCAGTGAGATTCACTCCTCCTACTTACTTCAGCCACAAAATATCTTCG	1206	2997	1927	855
lst-miR-124-1-3p	TAAGGCACGCGGTGAATGC	TTTTCTCCTGGTATCCACTGCCGGCCTATATGTCCTATTTCGGTACTCATAAGGCACGCGGTGAATGCCAAGAGCG	73	180	64	32
lst-miR-124-2-3p	TAAGGCACGCGGTGAATGCCAAG	CGTTTTTCTCCTGGTGTTCACTGTAGGCCTGTATGTTCTATTGCGGATTTCATAAGGCACGCGGTGAATGCCAAGAGCGAACG	73	180	64	32
lst-miR-124-3-3p	TAAGGCACGCGGTGAATGCCAA	CGGCAAATCTCGGCTTGGCTCTTAGTGTTCACGGCGGTCCTTAATTTAACATTGTGCAATTAAGGCACGCGGTGAATGCCAAGAACAGGGCCAAATCCTCA	73	180	64	32
lst-miR-124a-3p	TAAGGCACGCGGTGAATGCC	ATCAAGATCAGACTCTGCCCTCCGTGTTCACAGCGGACCTTGATTTAATGTCATACAATTAAGGCACGCGGTGAATGCCAAGAGCGGAGCCTACGGGCGGCTGCACTTGAA	73	180	64	32
lst-miR-12-5p	AGAGTATTATATCAGGTACTGGT	TAGATGAGCATGATAGGGTGAGAGTATTATATCAGGTACTGGTCCAATAATAGGGTAACCGGTATCTGAGTAATGCTTGCATCTTGTCTTTGCTGAGTTACCAACGACTGCTG	8	19	13	5
lst-miR-1-3p	TGGAATGTAAAGAAGTATGGAG	CGAAAGTTCCATGCTTCCTTGCATTCAATAGTGATTCTGAAAGCATATGGAATGTAAAGAAGTATGGAGCGCTCGG	112492	513791	133785	77412
lst-miR-1-5p	CCGTGCTTCCTTACTTCCCATA	TTCGCGAGTTCCGTGCTTCCTTACTTCCCATAGTGCTTTAAACGTATGGAATGTAAAGAAGTATGGAGCGAA	253	552	293	173
lst-miR-184-3p	CGGACGGAGAACTGATAAGGGC	CTGCCTGAGGATGGAATGTCAGCTATTTGTCCTTATCATTCTTCTGTCGGTTTGATAACAATTAAATTACCGGACGGAGAACTGATAAGGGCCTATGGTTGGCTCATA	39254	139893	56469	24947
lst-miR-1a-5p	CCGTGCTTCCTTACTTCCCAT	AGCCTTGCGCAAGTTCCGTGCTTCCTTACTTCCCATAGTCATTGTAATCATATGGAATGTAAAGAAGTATGGAGCTGCGCGGGCG	248	529	290	169
lst-miR-1b-3p	TGGGAAGTAAGGAAGCACGGAA	CCGCGCAGCTCCATACTTCTTTACATTCCATATGATTACAATGACTATGGGAAGTAAGGAAGCACGGAACTTGCGCAAG	8	24	4	0
lst-miR-210-1-3p	TTGTGCGTGTGACAGCGGCTA	TGGACCCTAATGCAGCTGCTGGCCACTGCACAAGATTAGACATAAGACTCTTGTGCGTGTGACAGCGGCTATGATGGGGTTTCCA	1117	2143	932	469
lst-miR-210-2-3p	TTGTGCGTGTGACAGCGGCT	AATGAAGTCCAAAGCAGCTGCTGGCCACTGCACAAGATTAGTCAAGTTTATACTCTTGTGCGTGTGACAGCGGCTATTGCGGGCATTTCATT	1560	2566	1099	622
lst-miR-210-3-3p	CTTGTGCGTGTGACAGCGGCTAT	AAAGGTGCTTATTGCAGCTGCTGGCCACTGCACAAGATTAGACTTAAGACTCTTGTGCGTGTGACAGCGGCTATTGTAAGAGGCCATAGAAGCAACAGCC	1566	2574	1101	628
lst-miR-210-4-5p	AGCTGCTGGACACTGCACAAGA	AGCTGCTGGACACTGCACAAGATTAGCGATTAAAAGACTCTTGTGCGTGTGACAGCGGCTAT	3392	5423	1319	1436
lst-miR-210-5-5p	CCAGCTGCTGGACACTGCACAAG	CTACAAGACGAGTAATCACGCCAGCTGCTGGACACTGCACAAGATTAGATGTTGAAAGACTCTTGTGCGTGTGACAGCGGCTATTGTGATAGCTCAATAACTGACAATCAT	12	18	2	4
lst-miR-275-1-3p	TCAGGTACCTGAAGTAGCGC	ATCCTTTCGATTTCGCGCGCTAAGCAGGAACCGAGACTTTGTCATTTGCTAGCAGTCAGGTACCTGAAGTAGCGCGCGTGATC	3570	9090	5697	2602
lst-miR-275-2-3p	TCAGGTACCTGAAGTAGCGCGCG	TGAGCCGTCTAATGACACGCGCTAAGCAGGAACCGGGACTTGGTACACATTCGCTAGCAGTCAGGTACCTGAAGTAGCGCGCGTTATTCGGCTCA	3570	9090	5697	2602
lst-miR-275-3-3p	TCAGGTACCTGAAGTAGCGCG	GGCTGCTACAGGCACTCTTAGACTCTTTAATGTTGACGAAGTCAGGTACCTGAAGTAGCGCG	629	2302	1407	668
lst-miR-278-3p	TCGGTGGGACTTTCGTCCGTCT	GAGAGAGAGGATGATAGAGGGGGCTGGCTACGCACGGACAAAGGCTCCACATGGCCGTCACTTAAACGGGTCGGTGGGACTTTCGTCCGTCTGTATCGGCCTCACTACCACG	3314	8183	3675	1848
lst-miR-279-3p	TGACTAGATCCTTACTCGTCT	TTCCACAGTTACAGATTCAACTGATAATGACAGACGAGTAGGGTTATAGTGCACGCTGTTGCCTGGTTCGTGACTAGATCCTTACTCGTCTGTTATTTCCAGGCTAACCGAG	2076	5325	3750	1724
lst-miR-281-1-3p	TGTCATGGAGTTGCTCTCTTT	AAGAGAGCTATCCGTCGACAGTATAATTTTTAACTACACTGTCATGGAGTTGCTCTCTTTAT	6277	16741	9996	5159
lst-miR-281-2-3p	TGTCATGGAGTTGCTCTCTTTA	ACTGCAGGATTCAATCGGCTGGTCGTTCAGGGGGGCACTGCATGGAAACGCTATCCGTAGTTGTCATGGAGTTGCTCTCTTTAACGACCTGACCTAATTGCG	3206	8810	5777	2865
lst-miR-281-3-3p	CTGTCATGGAGTTGCTCTCTTT	GAAATAAGAAGCATATAATCTGTTAATGAAGAGAGCTATCCGTCGACAGTATTGCCACTAAACACTGTCATGGAGTTGCTCTCTTTATGAACGGATGCAA	6319	16789	10016	5166
lst-miR-281-4-3p	ACTGTCATGGAGTTGCTCTCTT	TCTGTTAATGAAGAGAGCTATCCGTCGACAGTATTGCTGATAAACACTGTCATGGAGTTGCTCTCTTTATGAACGGA	6321	16789	10017	5167
lst-miR-281-4-5p	AAGAGAGCTATCCGTCGACAGT		1529	4852	2817	1535
lst-miR-281-5-5p	AAGAGAGCTATCCGTCGAC	TGGTTTCGAATATGAAAATAAAGAGAGCTATCCGTCGACAGTAGGGATATGATTCACTGTCATGGAATTGCTCTCTTTATGTACAATTCGATATTCA	1499	4808	2783	1523
lst-miR-316-1-5p	TGTCTTTTTCCGCTTTGCTGCCG	GTGTGGCCGAGGGTGTGTCTTTTTCCGCTTTGCTGCCGCTGAAATGGAGTCCGCCAGCAAAGGGGAACAGGCCGACCCTCCCGCACCAA	7758	11944	4185	2388
lst-miR-316-2-5p	TGTCTTTTTCCGCTTTGCTGC	CACTAAGAAGACAGTTCTCGATAAATTTGTCTTTTTCCGCTTTGCTGCTGATTGTTATGAAATCTCAACAGCAAAGTGAAAAGGTCTCCTTTATCAGAACGTTCTACGTG	1206	1661	581	334
lst-miR-750-1-3p	CCAGATCTAACTCTTCCAGCTC	GGGCGTTGCATGGACTGTGATCTGCATGACTTGCAGTTGGAAGTGAGGATCTAGGCAGTGAGCAGCAGCGCTCTGATAACTTGCCAGATCTAACTCTTCCAGCTCAAGGTCTTGTTGATTATCATCTCCCAAACGA	5201	11034	5689	2515
lst-miR-750-2-3p	CCAGATCTAACTCTTCCAGCTCA	CCAGGTGCGATGAGTTGGAGGATTGGGTCTCAGCATTGGACGAGCGGTTTGTGGAGTGCCAGATCTAACTCTTCCAGCTCATCCCACTCTGGACCTCCT	5791	11962	6094	2751
lst-miR-750-3-3p	CAGATCTAACTCTTCCAGCTCA	GGTAATACATGTTTCAGTTCGTTGGAAGATTCGACCTTGACATTGTTCCATAGAATTTGTCAGATCTAACTCTTCCAGCTCATTGAGATTTGTTTAAAAAC	21	66	34	7
lst-miR-7-1-5p	TGGAAGACTAGTGATTTTGTTGT	TCGCAATATTTTGTATGGAAGACTAGTGATTTTGTTGTTTTGCTTACGATAATAACAATAAATCTCAAGTCTTTCTACAAAGTTTGCTG	35911	88874	19202	15773
lst-miR-7-2-5p	TGGAAGACTAGTGATTTTGTTGTT	TGGAAGACTAGTGATTTTGTTGTTTTAAAAAAAAAGTATTTTCCTAACAAGAAGTCTCTAGTCTTCTTAC	35909	88874	19202	15773
lst-miR-7-3-5p	TGGAAGACTAGTGATTTTGTTG	ATATCCGCACCCGGTTGGAAGACTAGTGATTTTGTTGTTATAGCAACAACAATCTATGGTCTCCTGCACGGAAGTGGA	36937	89782	21009	16847
lst-miR-7-4-5p	TGGAAGACTAGTGATTTTGTT	CCCTGTCTGCTGCTGTGTGGAAGACTAGTGATTTTGTTGTTTTTAGTTAGATCAACTGACAACAAATCACAGTCTGCCAAACAGCACAGGC	35909	88874	19202	15773
lst-miR-iab-8-5p	TTACGTATACTGAAGGTATA	AAGAACAGTGAGCCCTCCTGTTACGTATACTGAAGGTATACCGGATAGCTTATTCACTCAGGATACATTCAGTATACGTACAGGTAGATCCACAACAATCTCAGAAGA	5	11	17	2
lst-miR-iab-4-5p	ACGTATACTGAATGTATCCTGA	GCTTCATGAACGTATACTGAATGTATCCTGAGTGCTATCTATCCGGTATACCTTCAGTATACGTAACAGGAGGC	415	744	835	425
		GCTTCATGAACGTATACTGAATGTATCCTGAGTGCTATCTATCCGGTATACCTTCAGTATACGTAACAGGAGGC
		GCGGGACCGGAGGCGCTGCCTCTCCGTGTTCACAGCGGACCTTGATTTAATGTCATACAATTAAGGCACGCGGTGAATGCCAAGAGCGGGGCTGGAAG
lst-miR-124a-3p	TAAGGCACGCGGTGAATGCCA	CCCTCCCGGGCCCTTCTCTGCGTGTTCACAGCGGACCTTGATTTAATGTCCATACAATTAAGGCACGCGGTGAATGCCAAGAGAGCGGCTCTCAAGACATC	73	180	64	32
		CCCCCCAGGGCTTGGCCCTTCGTGTTCACAGTGGACCTTGATTTCATGTGGACACAATTAAGGCACGCGGTGAATGCCAAGAGCCCAGCCCCTGCCCTCCG
For each miRNA, we show the miRNA name, the mature sequences, the precursor sequence, and the number of reads.

## Sheet: Novel miRNA
Description of the 103 newly miRNAs identified in L. striatellus.
miRNA ID	novel miRNAs	miRNA sequences (5'-3')	miRNA precursor sequence	MI	MUI	FI	FUI
unconservative_c100684.graph_c3_3828	lst-miR-n1-5p	TGCTTGTCGACGTCATAGGGGAGGG	ATGCTGCAGGTAGAACGGCCTGCTTGTCGACGTCATAGGGGAGGGGGGGGCCCTTCCCTATTCTTATCGACACGGCGGCAGGTCGGCGGGTGGCAGGCAGGGTGGCTGGCTG	2	4	25	8
unconservative_c101176.graph_c0_6327	lst-miR-n2-5p	TTTAAGTATCCATACACTAGACA	TGAATTGAACAGCTGATTTTTTTAAGTATCCATACACTAGACATGAATATCAAGGTTGGCTAGGTTATAACTGTGCATGCCTAGTGTGTGGGTATCTTACAAATAAGCTGTTA	0	8	3	5
unconservative_c101731.graph_c0_9939	lst-miR-n3-3p	CACCATGGTTGTGGAGGCCGGAGC	AAAAAGTGAAAGGCAATAGGAGATTTCTGAGGTGCACTAAAAAGGAAACGACGCAATGTTTGGCCAGAGCCACCATGGTTGTGGAGGCCGGAGCACCCATCCAGCCAACGCTAA	2	0	28	1
unconservative_c101731.graph_c0_9942	lst-miR-n4-3p	GCAGTTCTTACTCGATCGTCCAGT	CGGCTGTCCCCAAGACACTGGACGATATGAGAAACGAAATGTTCCTACCCGGAAGGGAAAATTTGAGGCTAACCATAGACGGGTCGGAGCAGTTCTTACTCGATCGTCCAGTGA	2	47	0	33
unconservative_c101873.graph_c0_10619	lst-miR-n5-5p	TACAGTCTGGTGTTGTACAGGAGG	CGTTGGTCGCATACCATACATACAGTCTGGTGTTGTACAGGAGGTTCTTGTTCCTCTTGATCATCATCATCATCACTGTATGTATGATATGCCACCTGCAGTTTCTGTTTTACA	360	335	459	109
unconservative_c102580.graph_c0_15400	lst-miR-n6-5p	ACTGCTGTATATTGACGGGGAATC	ATTGGTGGGTTGGCGACATTAACTGCTGTATATTGACGGGGAATCAGGATCAACTAACACAGCGGTATCTTGATGTGTTATATGGTGCAGGATTTGTAAGCTGCATTAATGAACC	0	0	0	8
unconservative_c102705.graph_c0_16455	lst-miR-n7-5p	AGAAGATTTACTTGGGAGTTAGT	AGAACATTACTCCCCACTTGAGAAGATTTACTTGGGAGTTAGTGCAACAGACACACTGTACCACCTTACCGACGTAAACCCAACAGAGCTGGAGCGGCTGAGAATATCAGTTA	0	0	20	8
unconservative_c103373.graph_c0_21790	lst-miR-n8-5p	TGGCTGTCTCACACTTTTGTGC	CATAATATAGGCAGCGCGTTTGGCTGTCTCACACTTTTGTGCCCAAGTGCAAGAGCACTTAGTTGGCCCTTGCAAAGGTGGAGCCAGCCGATAGAAATAATTAGTTGAGA	4	2	12	20
unconservative_c103543.graph_c0_23192	lst-miR-n9-5p	ATCATACCTATTGGACAGACGGC	AGCAGTGTATCTTGGATGAGATCATACCTATTGGACAGACGGCAGTGTGTTAGGTCGGACCGGTTGTCTGGGTGGAGGGTGGTCAACAGGGGAGTCCCCCAGGGTTCAGTGC	0	0	20	5
unconservative_c103670.graph_c0_24608	lst-miR-n10-3p	TGTGTTACTGTTTCTGATGAGGGTG	TGGCCCTCTCTGTGATCTAACATTCATAATGGATGAGGCATGCCTTTTGGATATCAGAACATGGTCAATTTGTGTTACTGTTTCTGATGAGGGTGAAGTCCAGGTGCCCATATAT	0	0	22	34
unconservative_c104043.graph_c1_28635	lst-miR-n11-5p	TAGGTTTCGGGCGACTCCATA	TCAAACCAAGCAACCCTATATAGGTTTCGGGCGACTCCATAATTTTTTGCTGTCACTGCAAAATAAATCAATAGGTTATTCTCAAACAAGCTACCATCAACATTATATATT	2	12	759	403
unconservative_c104452.graph_c2_32520	lst-miR-n12-3p	ATGGAGCTGCAGACTACT	AGTTCCTACGACTCGTTTGCAGCTACAGATTCTTTCGCAGCTGCAGATTATTTAGCTGCTGGAAGCTCTTATGGAGCTGCAGACTACTTGGCTGCCGCAAACTCTTAC	2	1	5	1
unconservative_c104694.graph_c0_35195	lst-miR-n13-5p	AGTTTTAACTGCAGGCCGGGACT	TTGACTCCCATCTTCCTTGCAGTTTTAACTGCAGGCCGGGACTGTGAAAAAATTCAGTGGATTGGGAATCAGGCAGGCAGATTCGGACTGCAGTTGAAACTGCAACTGGATGG	6	5	1	0
unconservative_c105609.graph_c0_45944	lst-miR-n14-3p	CTCTCGGGCCGGTTTTATATGG	AGGGTGGCCCATATAAAACCGGCCAGGGTGATATAAGGAAGAATACCTCTCGGGCCGGTTTTATATGGGTCACCCTGTAGATGAATATATTTGATTATCTCT	1	8	0	0
unconservative_c105810.graph_c2_48561	lst-miR-n15-5p	TGATGCAGCTGGCTCTAAACTAGAC	AGTTTCTTGATGCAGCTGGCTCTAAACTAGACTACCGGCGATATGGCGAAACTCTGTTCGATATTCTCATAGCCGGTGGGCTTCTAGTTCCAGGTGGATCAATTGCCCAAGA	0	2	5	2
unconservative_c105812.graph_c0_48590	lst-miR-n16-3p	TTTGTTAGAGTTGACGATCATAT	GGATCATATGATCAACTCTATACAAACAAATAGCCCAATGCACACTGACTGGTGTGCATTGGACTACGTTTTTGTTAGAGTTGACGATCATATGATCCA	4	4	4	1
unconservative_c106803.graph_c0_62867	lst-miR-n17-3p	ATTATTGTATTTATTAGACTGT	TCTTGTGTGTTTTCAATCATTTAGAGCATTATATTACAGTCTAATAAATACATTTATTATTTATATATATATTATTGTATTTATTAGACTGTGATTATACTATGTATAAGAT	11	22	9	4
unconservative_c107160.graph_c0_68245	lst-miR-n18-5p	CTTCTGACTACACCTGGGAAGTTT	CATTGCCTACATACTTAGACCTTCTGACTACACCTGGGAAGTTTTTGATGACCTTCGCAAGAAGGTCCAATCTTGCCAGGAAGATTAGAAAGTTGCCCCATATCTATTGCTCTA	0	0	5	7
unconservative_c107604.graph_c2_76145	lst-miR-n19-5p	TGATTTTTGTGTGCGACTCAAGC	CACACTTGGTTGATTTTTGTGTGCGACTCAAGCAAGAGGTCGATGCTTAAGCTTATGAAGCATGCTGGAGTGGCATAAAAAAAATCGACCAAGTGTGGACTAA	16	5	28	3
unconservative_c107721.graph_c0_78015	lst-miR-n20-5p	TATGAGATCAGTGGCTGTGTATG	TGGAGAGTCTACCATGCGGTTATGAGATCAGTGGCTGTGTATGGAGCTCAGGTTTGGGGGTTTATGCACTGTGATGCACTGGAGTCGTTGCCTAGATTTTTTGTTAAAAAGTT	0	0	21	3
unconservative_c107767.graph_c0_78800	lst-miR-n21-5p	CATGTTGTGTGGATTTTTTTTGGC	GAAAGGAAGCTTTAGAGTTGCATGTTGTGTGGATTTTTTTTGGCTTGTTATTAGGTACCCTAATAACAGGTGATTGTTACAATATGAAACTTAATCAAGTTTGACAAGGTCTCA	12	0	6	0
unconservative_c107939.graph_c1_81965	lst-miR-n22-1-5p	TGCAATATTGTTGGAAGGGG	GGAGGCAAGGACTCCGCCCTTGCAATATTGTTGGAAGGGGGGAAGTGCTGTGCATTTTGGAAGGCAAGGGCTCTGCCTATGCAATATTGTTGGTGAGGGGGGTGGTGCTG	0	11	9	2
unconservative_c107939.graph_c1_81967	lst-miR-n22-2-5p	TGCAATATTGTTGGAAGGGG	GGAGGCAAGGACTCCGCCCTTGCAATATTGTTGGAAGGGGGGAAGTGCTGTGCATTTTGGAAGGCAAGGGCTCTGCCTATGCAATATTGTTGGTGAGGGGGGTGGTGCTG	0	11	9	2
unconservative_c108236.graph_c0_87861	lst-miR-n23-3p	CCTTACGTTTGACTGGGAGTGGTT	ACAAGTGGGATCTGATGGCCTATTTCTATGAGAGCCGGTCGATGTTGGCTGTGTGGGAAGTCGCAGAGGACCTTACGTTTGACTGGGAGTGGTTGGCCTCTATCATCACTTGA	0	4	24	0
unconservative_c108271.graph_c0_88539	lst-miR-n24-3p	ATGATAACTATAGAGCTGGTGGAGT	GAGACTTGGATTTACAGTGACGAGGCCCAACTCTACCCAATAGCTGGCTACAACTGTTTTACTAATTGTAATGATAACTATAGAGCTGGTGGAGTTGCGGTCTACGTCGATA	0	0	7	8
unconservative_c108510.graph_c0_92797	lst-miR-n25-1-3p	TTTTGGTGTGCATTGGACTATT	CCTAAGGCTAAGACGATCATCATAATATGATCGTCTACTCAAATGGTCCAATGCACACCTAAAGCAGTTGTTTTGGTGTGCATTGGACTATTTGAATAGAGAAGACGAA	0	11	12	3
unconservative_c113343.graph_c1_199544	lst-miR-n25-2-3p	TTTAGGTGTGCATTGGACTATT	GGACATGGATCGTGATCGCATACTCTACACAATCAAATAGAATAATGGACACCTGAAGCAGCTGTTGTTTAGGTGTGCATTGGACTATTCGATTGTATAAAGCAGACGA	1	19	12	3
unconservative_c108576.graph_c1_94011	lst-miR-n26-5p	TTTGGTCATCGCTGGGTATATT	CGAGGTATGCTTATTAGTTATTTGGTCATCGCTGGGTATATTTACTATAGGAAATATACCCGGCGACGACCAAATAAGCATACCACGCTTCACACCACTAATGGAAGCATAT	57	187	83	59
unconservative_c108713.graph_c0_96571	lst-miR-n27-5p	TAGGGCTCTATAAATACTTTAT	GCCGGCAGCGGCCGCCAGCCTAGGGCTCTATAAATACTTTATAGAGAGTCTTTATAGAGCCTTAGCCAGCCGGCAGCGAGTGTCACAACGTCACAACATAAATACAGTATTT	4	7	3	3
unconservative_c109147.graph_c1_104863	lst-miR-n28-5p	CATTGTCAATCTCTGGTA	ACCATTGTCAATCTCTGGTAAACTAAAGTAAACTAGGGTATTAATTCTGCTGCTCTTTACTTTATTTTTAGTTCATCAGAGATTGAAAATTGTGT	5	8	12	4
unconservative_c109838.graph_c0_118367	lst-miR-n29-3p	CCAGACTGTAATACTGCCTATGGT	TGGGGGCCTGTAGGAGGCTGTGTGGTAAGAAATGGGGGCTGACGAGACCCAGTATGCAGTTCTGGGTTTACCAGACTGTAATACTGCCTATGGTCACTTATGCTGCAC	0	0	29	19
unconservative_c109885.graph_c0_119488	lst-miR-n30-3p	TGCAGTATAAAATTATGAACTTCT	ATCTTCAATCTAATCAGCTGAATTGTTTTAAACAGAAGTCCATAATTATACTGCCCTCCTAATAGAGGAGTGCAGTATAAAATTATGAACTTCTCTTGAAATGATTTTGTCTGC	8	12	7	3
unconservative_c110196.graph_c0_126154	lst-miR-n31-3p	TTAGTTGGGCACAAAAGTGTGA	CTATAACACATCAAGCTGCATGTACCTGTTGGCTCCACCTGTGCAAGGCCCAACTAAGTGCTCTCGCACTTAGTTGGGCACAAAAGTGTGAGACTCAAAGTGTGAGAGGAGCT	9	5	94	9
unconservative_c110441.graph_c0_131396	lst-miR-n32-3p	TGGTGGATTGTTTATACTTCG	TGAAGGAGAAATCAAACATTACTCTTAGTTATCAGCGAAGTATAACTTCTCTACCACATTCTGTGATCTGTGGTGGATTGTTTATACTTCGCTGCTGTGTACAAAAGCGTT	47	221	94	61
unconservative_c110529.graph_c0_133223	lst-miR-n33-3p	TTCTTGGAGACTGGGCTGG	GACCTGGTGGTTTGGGCCACCAGCAGCAACATTCCAGCACTGGAGGCTCACATGAATCGTGTTCTGGGGGTTCTTGGAGACTGGGCTGGAACTAATGAGATGATAATCA	0	0	1	9
unconservative_c111271.graph_c0_150469	lst-miR-n34-5p	CTTGACTGAAGTAAGACTTGA	GAAAGCCTTGAGAGTGCCTACTTGACTGAAGTAAGACTTGAGAAATCTTGTTCTCAAGTTTTACTTGAGTTCAGTAAGCCTTCTGTGAGTGTTACTGAAACTGAGTAGCCT	9	40	48	13
unconservative_c111323.graph_c0_151613	lst-miR-n35-5p	AACTTGTCAGAAAACGGCTGATT	AGTATAGCAGAATTCTTTTAACTTGTCAGAAAACGGCTGATTTAACGTTAGTAAACGAACGTACATTAATCAGCTGTTTCAGACAATTTAAAAGAATCCTGCTA	422	399	261	189
unconservative_c111346.graph_c0_152450	lst-miR-n36-5p	CACTAGGTCGATTTTTGTGTGCT	TTATAAAATCCCTTGTCCACACTAGGTCGATTTTTGTGTGCTACTCGGTATGCTACCATGCTTAAGCATATGCAGCACGCCACACAGCACACAAAAATCGACCAAGTGCGGA	8	16	5	8
unconservative_c111447.graph_c0_154662	lst-miR-n37-5p	ACTTGATCGATTCTTGTGTGCT	CACTGATTCGCTATGTCCACACTTGATCGATTCTTGTGTGCTGTACAACATGCAGTCGCACGCAAAATTGACCAAGTGTGGACATA	4	22	10	7
unconservative_c111806.graph_c1_162928	lst-miR-n38-5p	TGGTCGATTTTGTGTGCTGCA	TTGGTCGATTTTGTGTGCTGCACAACATGCTGCCAATGCTTAAAAGCACATGCAGCATGCTTTGCAGCACATAAAAGTTGACCTAGTGTGA	9	28	13	14
unconservative_c112645.graph_c0_182008	lst-miR-n39-3p	AACAGACATAAGCTCCGAAAACCA	TGCTCTCTGCCTCCGAGATGGAAATTCTTCAAGAGGTATGTCAGGTTCTTCAACCTTTATACACTGCAACAACAGACATAAGCTCCGAAAACCATCTGACAAGCAGTATGGCAA	0	0	4	6
unconservative_c112780.graph_c0_185670	lst-miR-n40-3p	ATTGAATACATAGGAGGATTTGT	TCCTCTTTTTGATCATTCGTATACTACCCTTCCTGAGGATTTGATTTTATCTGAGATATCTCAGGATATAATTGAATACATAGGAGGATTTGTGGTGAAATACTGGGGTGAGC	0	0	8	3
unconservative_c113041.graph_c1_191830	lst-miR-n41-5p	TTAAGATAAAGAGAAAGCTGCC	TTGTCGAAACCACAAACATATTAAGATAAAGAGAAAGCTGCCTTTCTACCCGAGAAAAGGCAGCTTTCTCGTTATTTTAATACATTTGTGGT	20	93	17	13
unconservative_c113063.graph_c0_192379	lst-miR-n42-5p	ATGGACCCACAGGACCTCGTGGT	CGAAGGGAGAGCCGGGAAGAGATGGACCCACAGGACCTCGTGGTATACAAGGACCTCAAGGACCTCCAGGGGGAGCTAAAGGGCGTCCGGGTCCTCCCGGTCCTCCAGGTCCCAG	0	3	1	3
unconservative_c113083.graph_c0_192949	lst-miR-n43-3p	GATTGGTTCAATGGATGATGCTTCT	ATATTGATGAATCTTCTATTTTAGAAGTAAAGAAAGTGCAAGAACCACATCATTTTGATGAAGCTCATTTGATTGGTTCAATGGATGATGCTTCTGAGCAATGAGACTTCGTC	0	0	5	2
unconservative_c113228.graph_c0_196753	lst-miR-n44-3p	TGACGACTCATCTTGACTCAAT	GTCGCGATTTGAACGATGAAGGAATTGGTGTATTGAGTAGTCAAGATGAGTCGAGTCAAAAAGATACTAATGACGACTCATCTTGACTCAATACACTAAGGAGTCAATCGAG	36	170	47	14
unconservative_c113254.graph_c0_197407	lst-miR-n45-3p	CAGCTGTTTTCTGACAATT	ACTTATAGCAGGATTCTTTTAACTTACCAGAAAACAACTGATTCAACGTCAGTAAACAAGCGTACATCTTTCAGCTGTTTTCTGACAATTTAGAAGAATCCTGCTATAACA	24	55	37	22
unconservative_c113254.graph_c0_197409	lst-miR-n46-5p	AAATTGTCAGAAAACAGCTGA	TGTTATAGCAGGATTCTTCTAAATTGTCAGAAAACAGCTGAAAGATGTACGCTTGTTTACTGACGTTGAATCAGTTGTTTTCTGGTAAGTTAAAAGAATCCTGCTATAAGT	27	20	17	13
unconservative_c113604.graph_c1_207097	lst-miR-n47-5p	TGTGGGGTGTTGGGAGGCC	TTGGTGGTTAGGGGTGGCTGTGTGGGGTGTTGGGAGGCCACCGGGGGGTCACTTAATGCCCCTCAAAAGCAAAACTGTTAATCTAGAACTTTTGTATTTTCCAGTTGAA	67	569	428	189
unconservative_c114100.graph_c0_219903	lst-miR-n48-3p	TGTCTCCTTTCTTCTCTTCTGAGT	CCGGCACGGACCCGTCCATATGACAGTTCGGGATGGCTCGGAGAGCCAAGGGAGACGCTCGTCGCACCCGTGTCTCCTTTCTTCTCTTCTGAGTCATCCACAAACACAA	6	13	1	2
unconservative_c114139.graph_c1_221003	lst-miR-n49-3p	TCCGGCCCGGAGGACCAA	GCTGCGGTAACAGCCGCCGTCATGCGGGGCGATGATACAGTGGTCGCCCGGCCCGGAGGACCAACCGTCGTCCGGCCCGGAGGACCAACTGTGGTCCGGCCCGGAGGA	29	213	405	173
unconservative_c114468.graph_c0_230774	lst-miR-n50-3p	ATTGTAATCAGGATAGATGGGATG	TTGGGGGATACGAGCTGTCTCTCTGTCAACTTTGATGAAGTGCAAGCATGTGTTGTGCCAGTATATTTAAATTGTAATCAGGATAGATGGGATGGAGACTTGTTGAATTTGTGG	0	2	20	20
unconservative_c114751.graph_c0_239151	lst-miR-n51-5p	TGGAGACGGAAAGTTACTGGCC	CGGCTTATAAACGGAGAAAGTGGAGACGGAAAGTTACTGGCCGCCTGTAACTCTGGAGACTTTCTTTCTGTACTTTCCCCCATTAATAAGCCGCTAAAGGATGAATAGCACT	3	4	2	1
unconservative_c114897.graph_c0_243494	lst-miR-n52-5p	CGGTGCCTTTGGGTCTGTCCAC	AACCGTGGAATTTACACGACCGGTGCCTTTGGGTCTGTCCACGTGCGCTGGTGCCCGGGGCACGCCGGCATCAGAGGCAACGAGATGGTTGACAACCTCGCAAAGGAGGC	0	227	1	356
unconservative_c114909.graph_c1_243954	lst-miR-n53-5p	TGATATCCAGGTTTCCTTCCT	ACTACCTATTCTAAATAGTCTGATATCCAGGTTTCCTTCCTTAATGTAGTTGTTGATGGCATTTAAGTCATCAACAATCGTGAAAGGAGGGACCAGGTTATCGTGAGGG	5	3	8	1
unconservative_c114963.graph_c0_245850	lst-miR-n54-5p	GATGGTATCATTACTGTGGGGA	AGGGAATCACCGGTTAAATGGATGGTATCATTACTGTGGGGAGAAGAAGATCGGCCCTTCTATCTCTCCCCCGGTTACAAAATGGTGTCAGAAGTGGGATTTGTCTGCAAA	0	11	13	5
unconservative_c115225.graph_c1_254577	lst-miR-n55-3p	TAGGCTTGATATTATTAATGAATC	TCGTCGAAATTAATTGGAATCGACCAAAGTAAGTAAGGTAAACATTAATAAAACCCTGTATTTCTAGAAATAGGCTTGATATTATTAATGAATCTATAGTTTATATATGA	283	276	218	174
unconservative_c115455.graph_c0_262610	lst-miR-n56-5p	AAATTGTCAGAAACAGCTGATT	AGTTATAGTAGGATTCTTTTAAATTGTCAGAAACAGCTGATTGATGTACGCTTGTTTACTAACGTTAAATCAGATGTTTTCTGACAAGATAAAATGATCCTGCTATAGAATG	99	171	120	111
unconservative_c115473.graph_c0_263340	lst-miR-n57-5p	TTTTTAGGCTGACGTGCTCTG	ATTATAGTTGTACAGTACTTTTTTTAGGCTGACGTGCTCTGGTTAGCATATTATTTATAAAAACGTGTGCAGAGCTCATTTGCCCTAAAAAGTATAGGTACAATATTTGTG	2	12	21	8
unconservative_c115634.graph_c0_268904	lst-miR-n58-5p	GAAGAACTCAAGAACGCAGGATA	ACCAATATTATTGGGAAGCTGAAGAACTCAAGAACGCAGGATATACAGGGTCTATCTACTTTTGTGTTGAAGGCTACGGCAGAAATCATAGCAGAGCCAATGGCTGCAGC	2	0	39	8
unconservative_c115765.graph_c0_274164	lst-miR-n59-3p	TTTCCGGTTTTATTTCTGACA	TGAAGCTCAATCATGAGAAGGTTTTCAGAATTCTATTTTTGTCGCAAATAAAAACAGAAACATGCTTGTTTCCGGTTTTATTTCTGACAAAAATTGAAATCAAATGAAT	15	49	15	18
unconservative_c115785.graph_c1_274989	lst-miR-n60-3p	TCTGTATTAGAGGAGGCTATGC	GTTGTCCACTTTAGTGTAATAGCATAGCCTCCTCTAATACATAGCCTCCTCTAATACATACATAGCCTCCTCTGTATTAGAGGAGGCTATGCTAATAGTCAATGCTCTCTTT	1	1	12	1
unconservative_c115881.graph_c0_279150	lst-miR-n61-5p	TCTACAGGGGGCAGTACATCGA	GGTAATATTACAATATGTGACTCTACAGGGGGCAGTACATCGAAATTTTACTAAAGGGGTGGCAAAATCCGAAGACAGATCCCCGCTGCAGAGTCCCACGGCGGCTGGCGTTGGT	0	2	18	1
unconservative_c116209.graph_c0_293521	lst-miR-n62-3p	TCGACGTCTGTGAACTGGCTGC	TAAAAGAATAATATGTTTCTATATAAGACTTTTGGCTGGTTAACAGGCGTCGGTCAGTTGCGATTGATGGTCGACGTCTGTGAACTGGCTGCAGGTTTCATGAAGTTGAAGA	6	8	18	8
unconservative_c116293.graph_c0_297493	lst-miR-n63-3p	TGTCTCCGCCCACACATTGAAC	GAAAGACATCAGGAGATGACTAGCGGTTCAATGTGTGTGAGAGAGACAAAAAAAACAGCAGATATAATCTTGTCTCCGCCCACACATTGAACCGCTGGTAACCGCCTTAAAA	0	4	0	1
unconservative_c116346.graph_c0_299800	lst-miR-n64-5p	TATAAGCACTGAATACAGAACA	GGAAGATGATCCGAACTACCTATAAGCACTGAATACAGAACACTGTACAGAAGTGTTCTGTATTCAGTGCTATAAGGTAGCGAGGTTGGAACCACTGCAAGCAATGCATTTT	20	22	21	11
unconservative_c116421.graph_c0_303753	lst-miR-n65-5p	ATTCTCGACAAAGTATAGCTGCT	AATATTATTTTTAATGATTAATTCTCGACAAAGTATAGCTGCTTTTTACAGTAATTGAGTCGAATCTTTCGTCTAATTCTAGAGCAGCTAGGCTTTGTTCTTGAATTGAATCT	16	14	14	5
unconservative_c116636.graph_c0_315183	lst-miR-n66-5p	TTTAGACGTTTTTCTTTGGGAA	TCTTACTTTTCGCATCCCATTTTAGACGTTTTTCTTTGGGAATATGTGCCCATACTTCTGACCCAAAAATTTCAAGATGGTTTACATCAAACATTTTATTTGACCACAATTCAT	37	76	186	47
unconservative_c116749.graph_c0_321288	lst-miR-n67-5p	TCATGACGGGTGGAGCTATTT	CTTGGGCTGATACAAAAAGATCATGACGGGTGGAGCTATTTTATATAAAGTTGTACAACGTCTGGACACTACTTAAGAAGTCCTCTCTTTCATCATTTTCTTTTAAGGTGTGGACT	0	1	25	0
unconservative_c116769.graph_c0_322552	lst-miR-n68-5p	TCTAAAGTATGGTGGGCTGGAGA	AAAGAGTACTCCTCTCTCTCTCTAAAGTATGGTGGGCTGGAGATGAATACAACTCCCACTCCACTTCAGTCGCCATACTTGAGAGAGAGAGGGAGCGAGAGAGAGAGAGCAAT	26	40	49	23
unconservative_c116781.graph_c0_323256	lst-miR-n69-3p	TTATCGTAGCGTCTAGACCGGGCTT	CTGTTGATTTTGCCATCTACACGCTACGACTTTGCTTCCAACTAGTTTGAACGAATTAAGTTTGACAAACTTATCGTAGCGTCTAGACCGGGCTTAATACACATTATATTGAAAA	47	115	35	43
unconservative_c116924.graph_c2_332543	lst-miR-n70-3p	CTGTTGTGACTGCAGATGATGC	AAACACTGGAGAACGCAGTGCAACATCTGCAGTCACAGCAGGCAAAAACAACCAGAACCAGAATAGAGCCTGTTGTGACTGCAGATGATGCACTGCATTCTCCAGTTTTTT	7	11	73	2
unconservative_c116940.graph_c1_333680	lst-miR-n71-5p	TTGGCTGTTTTTCGGGTA	CCCAGCGTTGCCAGATATCATTGGCTGTTTTTCGGGTAATCCAACCTATCAGCCAATGGTATCTGGTACAGAGAGAGTATAGTAATATAGTACTATACACTCTCTGTA	12	136	4	7
unconservative_c117051.graph_c0_344707	lst-miR-n72-1-3p	CAGTCTGTAAGCCAGTGACCAAGG	CACCTTAAAATAGCGATTCTGTGCAGTTACCTGGAAGCAAGAAGTGTCAAACTACACCTCAAGACCTTCTCAGTCTGTAAGCCAGTGACCAAGGGATGCCCCCAGGGGTC	0	0	21	12
unconservative_c117051.graph_c0_344708	lst-miR-n72-2-5p	CAGTCTGTAAGCCAGTGACCAAGG	ACTACACCTCAAGACCTTCTCAGTCTGTAAGCCAGTGACCAAGGGATGCCCCCAGGGGTCGGTTCTCGGCCCCTTGCTTTGGAATCTGGTTATGGACACCTTCTTGAGGA	0	0	21	12
unconservative_c117064.graph_c0_346138	lst-miR-n73-3p	AGGATTACTCTCTCCTCTGTGC	GAAATGAACGAGCAAAAGGAAAAGTATGAAAACCTTTAACCACAGAGAAGAGAGATAATCTCTCTCACAGAGGATTACTCTCTCCTCTGTGCTTCAACATTGTTGATCAATC	20	16	13	2
unconservative_c58218.graph_c0_359373	lst-miR-n74-5p	GTGAATATCTGACAAAAGCCCC	GTCAACTGCATTTTTCTTTGGTGAATATCTGACAAAAGCCCCTGGAAATAATAATTGTGGTTTCTGACAGATGTTTTCCTAAGAGAAAGTGCTGAAGGAAATAAACCTGGAG	20346	34946	29598	15850
unconservative_c78701.graph_c1_368020	lst-miR-n75-5p	TCAGCGTGAAGACATGTGTGCCCGA	CCACACACCCACGATCCACGTCAGCGTGAAGACATGTGTGCCCGACTGGCACTCGATCTTCCGCACTCGATGATATCCCCCCTACTCGGTATGAGGGCACACGGGGTTCGGAGCC	0	8	7	3
unconservative_c94337.graph_c1_383185	lst-miR-n76-5p	ATCATTCGGACGGTCAGCGTTG	TCAGTTCCACGTTTCACATCATCATTCGGACGGTCAGCGTTGCAGATTCATTCAGCTGAGAGCTGCAAGAGTGCAAGCTGACTTGACGAATGTCAATAAGTGTATTTGGTTA	11	43	39	14
unconservative_c95186.graph_c0_385096	lst-miR-n77-5p	AATCGGCCAGGCTTGTGATAGT	TTCAGCACCTGCGAAGACTCAATCGGCCAGGCTTGTGATAGTCAACTGTTACTATTGCAAGGCTGGTCTTGCGTCTTTGCAGCTCTCTCACTCCTCTTTATATTATCTA	1	11	0	1
unconservative_c96376.graph_c0_388540	lst-miR-n78-3p	GTAACTCTAGGTGGTAGTGACT	CCACGTGATGTTGCAATGTGAGCAAGCGGCACTAGTACACTACCACCTAGAGTTCCAAGAGTAACTAGAGTAACTCTAGGTGGTAGTGACTAGTATCAATGTGATTTCTCA	7	38	12	5
unconservative_c96601.graph_c0_389103	lst-miR-n79-5p	TAAGTAGTGATGAAGTGGCTG	TTGACAAGCATATTACATTCTAAGTAGTGATGAAGTGGCTGCTAGTTTTTCTTTCAAGCACCTACGCATTCCTGCTTAAAATGAATGCTGGTCTTTCAAAACCAGAGGAA	198	701	303	166
unconservative_c96684.graph_c2_389305	lst-miR-n80-3p	TATCTCGGCTTCGATCACCCAAT	TATACCAGCGGTTTCAGCCAAATATAATGACAATATGGGTGGCGGTGATATAGGCGATCAGCTTTGCAGCTATCTCGGCTTCGATCACCCAATTCGGCGCGACGGTTGGAA	0	4	0	16
unconservative_c96687.graph_c0_389334	lst-miR-n81-5p	TCGGGGATGGTTGCTGTCTCTCA	TGGGGCTGCTGTATCGGGGATGGTTGCTGTCTCTCAATAGCAGTCTCTATCTCGGGGATGGTGGGGCTGCTGTATCAGGGATGGTTGCTGTCTCTCAATGGCGGTCTC	8	1	11	1
unconservative_c97015.graph_c0_390304	lst-miR-n82-3p	TGAAGTCATATTTGGTGAGAAGAGT	TCAGATATCTACCCTTCCTAGAATATTGCTTGAATAATTGCGTGAATGAGAGCACTGGATTCACCCCCCATGAAGTCATATTTGGTGAGAAGAGTAAAAGCTTTATTGAGGAGCT	0	0	12	11
unconservative_c98479.graph_c0_395958	lst-miR-n83-3p	AGAACAACAACAACCAGAACC	ATTCTTATTGCTGCTGCTATTCTTGTTGTTCTTGCCGTCCATGGTGAGAAGCCCAGACCCGTGGACGGCAAGAACAACAACAACCAGAACCAG	0	0	13	5
unconservative_c102602.graph_c0_15512	lst-miR-n84-5p	CAATATCAGCCGGTAATTACG	GCATTAATCTGGTGATGGCCCAATATCAGCCGGTAATTACGATGTTTAATAATCGAGATTGCCCGCTGATATCTAGGTTTTCAACCAGAACACCTCAACCTCGCATCAAT	356	887	454	289
unconservative_c103682.graph_c2_24782	lst-miR-n85-5p	TCGATTTTTGTGTGCTGCACA	TTCCTACGTCCACACTTTTTTCGATTTTTGTGTGCTGCACAGCTTGCGGCAAGAGCTTGAGCATTTGCAGCATGCTTAATTGAGTCGCACACAAAATCGACAAAGTGTGC	0	7	5	2
unconservative_c105486.graph_c0_43769	lst-miR-n86-5p	TTGGCCAATTTCGTTCCTAGAATA	TCAGGCGATGAAAGTAAAGGTTGGCCAATTTCGTTCCTAGAATAAGTTCATTATTGTTCTAGGTAACAATTGGCCCAAATCAACTTCCAATATATTTGCCTGTTGTGAATATTA	9	10	33	8
unconservative_c108237.graph_c1_87921	lst-miR-n87-3p	CAATAAGTCTCTAGTCATCCTA	CCACCACGTGGCTGTGAAAGGCATTCGTTGTATGGAAGACTAGTGATTTTGTTGTTAATATTCGACTAAACAATAAGTCTCTAGTCATCCTACAAAGTCTGCTGTCGCTTC	6	18	19	4
unconservative_c109401.graph_c0_109382	lst-miR-n88-3p	TTTTGTCGTACAGTGATGAGAAGA	AAAACCTATCATTATATGGAGTGATGGATGCACCTCTCAGAATTGTAATAAAACTCTTTCAAATGCACTTTTGTCGTACAGTGATGAGAAGAAGTTACAAACGGAGCAAAAATTC	0	0	13	5
unconservative_c110996.graph_c0_144318	lst-miR-n89-3p	ATTATACCTTATCTGTGCTCT	ACGGTTCAAGAATCGACGCATGTCTGCAGTACCTCTAAGCAAAGATAAGGTATAATCCTTAAGATTAAGATTATACCTTATCTGTGCTCTAAGTCTCCACAACGTTCGAG	33	55	47	18
unconservative_c111301.graph_c0_151074	lst-miR-n90-5p	CTTGATCTTGCTCATAAACTGAAT	CCGATAATTGGTATACTTCACTTGATCTTGCTCATAAACTGAATGAAAATTCTACACATCTAGTTGGTACTTTGAGAATGAATAGGAAGGGGAATCCAGCACAAGTTGTGAAAA	42	30	63	33
unconservative_c111783.graph_c2_162407	lst-miR-n91-3p	TCAGCTGTTTTCTGACAAGTT	TAAATTGTCAGAAAACAGCTAATTGATTTACGCTCGTTTACTGACGTTAATTCAGCTGTTTTCTGACAAGTTTAAAGAATCCTGCTATAATA	95	199	165	79
unconservative_c112055.graph_c0_168297	lst-miR-n92-3p	CTGCTGTATCAGGACATGCCCA	AAGAAGAAAGAAGATTGGAGAGCACAAATCTATGATATTGTCCTGTCACAGCAGTACTTTACATAGTTTACTGCTGTATCAGGACATGCCCATGGATATTGTTGCAAATTC	60	115	39	16
unconservative_c112396.graph_c0_176408	lst-miR-n93-5p	ATAGTGACGTCACTGCAGTCCT	TGGGTTGCTGGGAAGGCAACATAGTGACGTCACTGCAGTCCTTTAGCATCTAGCTTTGCACTTGAGTTTGGGACTGCAATTACATCACTATGCCGACTTTCCCAGCAAGCC	1	9	2	0
unconservative_c112767.graph_c0_185136	lst-miR-n94-5p	GATGGCTTTCGGACAAAACTGGA	TGTCCCCAAATGATAGCATTGATGGCTTTCGGACAAAACTGGAGTCTCTGGAGGACTTCATTCTTGGTTCTCCTAATGATCTGGTTGTGGCAGGAGATTTCAATGCACGAGCT	0	0	2	18
unconservative_c113428.graph_c0_201991	lst-miR-n95-3p	AAATCGACCAAGTGTGGACATA	AAAACGTAGCCAATCCTTATGTTCACACTTGGTCGATTTTTTGTGAATAAACATACGCAGCATGCTTGAGTTGCACACGAAATCGACCAAGTGTGGACATAAAGAATGGAAT	0	6	6	2
unconservative_c116857.graph_c0_327989	lst-miR-n96-3p	TTGGCATCTTATAATCAGCAAT	GGAATTGCTAACTATTTGATGCCAACACACCAGACGTTAAAAGAAAAAATGGTGCTGAAAAAAAAAATTGTTGGCATCTTATAATCAGCAATTCCAGGTCTTGTGAGGT	2	9	21	6
unconservative_c80745.graph_c0_368935	lst-miR-n97-5p	CTTGGCACTTGAAGAATTCACA	TTGACAACATTACTGTGTACCTTGGCACTTGAAGAATTCACAGATTAATATTGAAATCGTGGGTCTTCTGGTGCCAAAGTTTACGGTTTCGTATTCTTCAAATCTCCATTTT	13831	57771	13142	9134
unconservative_c84284.graph_c0_370695	lst-miR-n98-5p	GCTTCCTTACTTCCCATAGTGATA	GCCTCAGCGCGAGTTCCGTGCTTCCTTACTTCCCATAGTGATAACTGACCATATGGAATGTAAAGAAGTATGGAGCTTCGCGGGCAAGTTACGTCCGCCGAACGGCCCACACC	3	5	0	0
unconservative_c89181.graph_c0_375125	lst-miR-n99-3p	ACAGCAAAGTGAAAAAGACCGA	AATTCCTATGGTTTTGTCTTTTTCCGCTTTGCTGCCGTGCTGCCTGCTAGCAGTGCTCTGAAAAATGCCGACAGCAAAGTGAAAAAGACCGATTCACAGGAAGCTACT	608	1609	701	434
unconservative_c96434.graph_c0_388683	lst-miR-n100-5p	AGTTGGAAGCGGGATCTAGGCA	CTTATATGTGAGTTGCCGTTAGTTGGAAGCGGGATCTAGGCAGATTTCTTCAACTTTGCCAGATCTAACTCTTCCAGCTCATGGACACTTGCTATTTTCCACGTGTCACACA	179	425	235	108
For each miRNA, we show the miRNA name, the miRNA ID, the mature sequences, the precursor sequence, and the number of reads.
