# Supplementary material for: Identification of Wolbachia-Responsive miRNAs in the Small Brown Planthopper, Laodelphax striatellus
Source: Front Physiol. 2019 Jul 24;10:928. doi: 10.3389/fphys.2019.00928 (PMC6668040; doi:10.3389/fphys.2019.00928)
Supplement: TABLE S6 — Predicted target genes that may be reverse regulated by differentially expressed miRNAs in the male comparison. [file Table_6.xlsx]

## Sheet: S03_vs_S01.annotation
miRNA	FDR	PValue	FC	regulated	Target description
lst-miR-n52-5p	0	0	-30.6417	down	transmembrane protein, putative [Acanthamoeba castellanii str. Neff]
	0	0	-30.6417	down	hypothetical protein BRAFLDRAFT_57046 [Branchiostoma floridae]
	0	0	-30.6417	down	--
	0	0	-30.6417	down	--
	0	0	-30.6417	down	Transforming growth factor-beta receptor-associated protein 1, partial [Stegodyphus mimosarum]
	0	0	-30.6417	down	PREDICTED: nuclear migration protein nudC-like [Amphimedon queenslandica]
	0	0	-30.6417	down	--
	0	0	-30.6417	down	hypothetical protein BRAFLDRAFT_59448 [Branchiostoma floridae]
	0	0	-30.6417	down	alpha/beta hydrolase fold domain containing protein [Acanthamoeba castellanii str. Neff]
	0	0	-30.6417	down	--
	0	0	-30.6417	down	Rho guanine nucleotide exchange factor 7 [Zootermopsis nevadensis]
	0	0	-30.6417	down	tRNA-specific adenosine deaminase subunit TAD3 [Entamoeba dispar SAW760]
	0	0	-30.6417	down	--
	0	0	-30.6417	down	--
	0	0	-30.6417	down	hypothetical protein CAOG_00904 [Capsaspora owczarzaki ATCC 30864]
	0	0	-30.6417	down	2-C-methyl-D-erythritol 4-phosphate cytidylyltransferase-like protein [Zootermopsis nevadensis]
	0	0	-30.6417	down	PREDICTED: magnesium-dependent phosphatase 1-like isoform X2 [Aplysia californica]
	0	0	-30.6417	down	--
	0	0	-30.6417	down	hypothetical protein TRIADDRAFT_56757 [Trichoplax adhaerens]
	0	0	-30.6417	down	conserved hypothetical protein [Pediculus humanus corporis]
	0	0	-30.6417	down	ankyrin repeat protein [Trichomonas vaginalis G3]
	0	0	-30.6417	down	receptor-type tyrosine-protein phosphatase delta [Clonorchis sinensis]
	0	0	-30.6417	down	LYR motif containing protein 5 [Trichuris trichiura]
	0	0	-30.6417	down	Muscle M-line assembly protein unc-89 [Zootermopsis nevadensis]
	0	0	-30.6417	down	--
	0	0	-30.6417	down	predicted protein [Nematostella vectensis]
	0	0	-30.6417	down	hypothetical protein L798_03607 [Zootermopsis nevadensis]
	0	0	-30.6417	down	T-complex protein 1 subunit beta [Zootermopsis nevadensis]
	0	0	-30.6417	down	cytochrome b2 [Salpingoeca rosetta]
	0	0	-30.6417	down	hypothetical protein Phum_PHUM148620 [Pediculus humanus corporis]
	0	0	-30.6417	down	SGT1-like protein [Crassostrea gigas]
	0	0	-30.6417	down	--
	0	0	-30.6417	down	--
	0	0	-30.6417	down	PREDICTED: hypothetical protein LOC100746966 [Bombus impatiens]
	0	0	-30.6417	down	--
	0	0	-30.6417	down	hypothetical protein H696_01623 [Fonticula alba]
	0	0	-30.6417	down	PREDICTED: NADPH-dependent diflavin oxidoreductase 1-like [Aplysia californica]
	0	0	-30.6417	down	--
	0	0	-30.6417	down	PREDICTED: protein KTI12 homolog [Ceratitis capitata]
	0	0	-30.6417	down	tRNA (Uracil-5-)-methyltransferase [Hammondia hammondi]
	0	0	-30.6417	down	hypothetical protein L798_09799, partial [Zootermopsis nevadensis]
	0	0	-30.6417	down	--
	0	0	-30.6417	down	PREDICTED: LOW QUALITY PROTEIN: SH3 domain-containing YSC84-like protein 1-like [Saccoglossus kowalevskii]
	0	0	-30.6417	down	--
	0	0	-30.6417	down	hypothetical protein PPL_10033 [Polysphondylium pallidum PN500]
	0	0	-30.6417	down	predicted protein [Nematostella vectensis]
	0	0	-30.6417	down	hypothetical protein DFA_00552 [Dictyostelium fasciculatum]
	0	0	-30.6417	down	hypothetical protein SAMD00019534_007800 [Acytostelium subglobosum LB1]
	0	0	-30.6417	down	profilin II, putative [Acanthamoeba castellanii str. Neff]
	0	0	-30.6417	down	--
	0	0	-30.6417	down	--
	0	0	-30.6417	down	hypothetical protein Phum_PHUM156690 [Pediculus humanus corporis]
	0	0	-30.6417	down	--
	0	0	-30.6417	down	Blood vessel epicardial substance, partial [Zootermopsis nevadensis]
	0	0	-30.6417	down	hypothetical protein [Monosiga brevicollis MX1]
	0	0	-30.6417	down	PREDICTED: protein unc-80 homolog [Tribolium castaneum]
	0	0	-30.6417	down	PREDICTED: uncharacterized protein LOC100164648 [Acyrthosiphon pisum]
	0	0	-30.6417	down	--
	0	0	-30.6417	down	hypothetical protein CAOG_00406 [Capsaspora owczarzaki ATCC 30864]
	0	0	-30.6417	down	PREDICTED: hypothetical protein LOC100639221 [Amphimedon queenslandica]
	0	0	-30.6417	down	--
	0	0	-30.6417	down	PREDICTED: uncharacterized protein LOC103512932 [Diaphorina citri]
	0	0	-30.6417	down	hypothetical protein X777_14443 [Cerapachys biroi]
	0	0	-30.6417	down	Retrovirus-related Pol polyprotein from transposon 412, partial [Stegodyphus mimosarum]
	0	0	-30.6417	down	--
	0	0	-30.6417	down	LOW QUALITY PROTEIN: hypothetical protein M514_22733 [Trichuris suis]
	0	0	-30.6417	down	--
	0	0	-30.6417	down	PREDICTED: N-(5-amino-5-carboxypentanoyl)-L-cysteinyl-D-valine synthase-like [Diaphorina citri]
	0	0	-30.6417	down	--
	0	0	-30.6417	down	PREDICTED: PH-interacting protein isoform X3 [Harpegnathos saltator]
	0	0	-30.6417	down	--
	0	0	-30.6417	down	--
	0	0	-30.6417	down	--
	0	0	-30.6417	down	peptidase, S8/S53 subfamily protein [Acanthamoeba castellanii str. Neff]
	0	0	-30.6417	down	--
	0	0	-30.6417	down	PREDICTED: uncharacterized protein LOC105153053, partial [Acromyrmex echinatior]
	0	0	-30.6417	down	PREDICTED: uncharacterized protein LOC100573992 [Acyrthosiphon pisum]
	0	0	-30.6417	down	--
	0	0	-30.6417	down	LIM/homeobox protein Awh [Zootermopsis nevadensis]
	0	0	-30.6417	down	PREDICTED: uncharacterized protein YbiU-like [Ceratitis capitata]
	0	0	-30.6417	down	predicted protein [Nematostella vectensis]
	0	0	-30.6417	down	--
	0	0	-30.6417	down	--
	0	0	-30.6417	down	monocarboxylate transporter [Aedes aegypti]
	0	0	-30.6417	down	--
	0	0	-30.6417	down	--
	0	0	-30.6417	down	predicted protein [Naegleria gruberi]
	0	0	-30.6417	down	--
	0	0	-30.6417	down	hypothetical protein CAOG_07310 [Capsaspora owczarzaki ATCC 30864]
	0	0	-30.6417	down	--
	0	0	-30.6417	down	conserved hypothetical protein [Pediculus humanus corporis]
	0	0	-30.6417	down	AP2-associated protein kinase 1 [Zootermopsis nevadensis]
	0	0	-30.6417	down	hypothetical protein TcasGA2_TC008243 [Tribolium castaneum]
	0	0	-30.6417	down	--
	0	0	-30.6417	down	PREDICTED: uncharacterized protein LOC103315166 [Tribolium castaneum]
	0	0	-30.6417	down	PREDICTED: ATP-dependent RNA helicase ddx24 [Diaphorina citri]
	0	0	-30.6417	down	TATA-binding protein-associated factor 172 [Zootermopsis nevadensis]
	0	0	-30.6417	down	hypothetical protein [Monosiga brevicollis MX1]
	0	0	-30.6417	down	--
	0	0	-30.6417	down	--
	0	0	-30.6417	down	hypothetical protein TcasGA2_TC007991 [Tribolium castaneum]
	0	0	-30.6417	down	--
	0	0	-30.6417	down	--
	0	0	-30.6417	down	--
	0	0	-30.6417	down	--
	0	0	-30.6417	down	hypothetical protein LOTGIDRAFT_233685 [Lottia gigantea]
	0	0	-30.6417	down	PREDICTED: serine/threonine-protein phosphatase 4 catalytic subunit-like, partial [Apis mellifera]
	0	0	-30.6417	down	--
	0	0	-30.6417	down	--
	0	0	-30.6417	down	--
	0	0	-30.6417	down	PREDICTED: uncharacterized protein LOC100888631 [Strongylocentrotus purpuratus]
	0	0	-30.6417	down	--
	0	0	-30.6417	down	WD repeat-containing protein mio [Zootermopsis nevadensis]
	0	0	-30.6417	down	membrane protein, putative [Acanthamoeba castellanii str. Neff]
	0	0	-30.6417	down	peptidase dimerization domain protein [Necator americanus]
	0	0	-30.6417	down	PREDICTED: uncharacterized protein LOC103524972 [Diaphorina citri]
	0	0	-30.6417	down	--
	0	0	-30.6417	down	--
	0	0	-30.6417	down	PREDICTED: ran-binding protein 3 isoform X1 [Tribolium castaneum]
	0	0	-30.6417	down	PREDICTED: inhibitor of growth protein 1-like [Diaphorina citri]
	0	0	-30.6417	down	hypothetical protein CAPTEDRAFT_94711 [Capitella teleta]
	0	0	-30.6417	down	CatecholO-methyltransferase domain containing protein 1, putative [Acanthamoeba castellanii str. Neff]
	0	0	-30.6417	down	PREDICTED: ATP-dependent RNA helicase DDX54 [Ciona intestinalis]
	0	0	-30.6417	down	PREDICTED: molybdenum cofactor sulfurase 1 [Tribolium castaneum]
	0	0	-30.6417	down	PREDICTED: signal transduction histidine-protein kinase BarA-like [Ceratitis capitata]
	0	0	-30.6417	down	hypothetical protein LOTGIDRAFT_136939 [Lottia gigantea]
	0	0	-30.6417	down	predicted protein [Nematostella vectensis]
	0	0	-30.6417	down	31 kDa antigen [Plasmodium berghei]
	0	0	-30.6417	down	3methyl-2-oxobutanoate hydroxymethyltransferase [Acanthamoeba castellanii str. Neff]
	0	0	-30.6417	down	acetylornithine transaminase [Dictyostelium discoideum AX4]
	0	0	-30.6417	down	PREDICTED: lysine-specific permease-like [Ceratitis capitata]
	0	0	-30.6417	down	dihydroxy-acid dehydratase, partial [Nilaparvata lugens]
	0	0	-30.6417	down	sulfate adenylyltransferase [Fonticula alba]
	0	0	-30.6417	down	hypothetical protein HELRODRAFT_182927 [Helobdella robusta]
	0	0	-30.6417	down	hypothetical protein [Monosiga brevicollis MX1]
	0	0	-30.6417	down	PREDICTED: 60S ribosomal protein L3 [Acromyrmex echinatior]
	0	0	-30.6417	down	cytochrome b2 [Salpingoeca rosetta]
	0	0	-30.6417	down	hypothetical protein BRAFLDRAFT_265962 [Branchiostoma floridae]
	0	0	-30.6417	down	PREDICTED: 6-phosphofructo-2-kinase/fructose-2,6-bisphosphatase 1-like [Strongylocentrotus purpuratus]
	0	0	-30.6417	down	hypothetical protein LOTGIDRAFT_223492 [Lottia gigantea]
	0	0	-30.6417	down	expressed hypothetical protein [Trichoplax adhaerens]
	0	0	-30.6417	down	musashi [Loa loa]
	0	0	-30.6417	down	unknown [Dendroctonus ponderosae]
	0	0	-30.6417	down	hypothetical protein HELRODRAFT_185694 [Helobdella robusta]
	0	0	-30.6417	down	predicted protein [Nematostella vectensis]
	0	0	-30.6417	down	hypothetical protein CAOG_03906 [Capsaspora owczarzaki ATCC 30864]
	0	0	-30.6417	down	hypothetical protein LOTGIDRAFT_206131 [Lottia gigantea]
	0	0	-30.6417	down	PREDICTED: glycogen debranching enzyme-like isoform X2 [Aplysia californica]
	0	0	-30.6417	down	thiamine pyrophosphokinase [Acanthamoeba castellanii str. Neff]
	0	0	-30.6417	down	fructose-1,6-bisphosphate aldolase, putative [Perkinsus marinus ATCC 50983]
	0	0	-30.6417	down	hypothetical protein TRIADDRAFT_25960 [Trichoplax adhaerens]
	0	0	-30.6417	down	phosphofructokinase, putative [Ichthyophthirius multifiliis]
	0	0	-30.6417	down	--
	0	0	-30.6417	down	hypothetical protein SAMD00019534_009430 [Acytostelium subglobosum LB1]
	0	0	-30.6417	down	GL12416 [Drosophila persimilis]
	0	0	-30.6417	down	hypothetical protein HELRODRAFT_159582 [Helobdella robusta]
	0	0	-30.6417	down	hypothetical protein DICPUDRAFT_54227 [Dictyostelium purpureum]
	0	0	-30.6417	down	Leucine-rich repeat-containing protein 24 [Zootermopsis nevadensis]
	0	0	-30.6417	down	branched-chain-amino-acid aminotransferase, putative [Entamoeba invadens IP1]
	0	0	-30.6417	down	cyclic nucleotide-specific phosphodiesterase PDE2A [Trypanosoma brucei]
	0	0	-30.6417	down	WD repeat domain phosphoinositide-interacting protein 2 [Capsaspora owczarzaki ATCC 30864]
	0	0	-30.6417	down	60S ribosomal protein L10-A [Fonticula alba]
	0	0	-30.6417	down	--
	0	0	-30.6417	down	phosphoenolpyruvate carboxykinase [Polysphondylium pallidum PN500]
	0	0	-30.6417	down	UDP-glucosyl transferase-like protein [Adineta vaga]
	0	0	-30.6417	down	ataxin-2 [Polysphondylium pallidum PN500]
	0	0	-30.6417	down	PREDICTED: long-chain-fatty-acid--CoA ligase 5-like [Strongylocentrotus purpuratus]
	0	0	-30.6417	down	hypothetical protein [Monosiga brevicollis MX1]
	0	0	-30.6417	down	hypothetical protein TRIADDRAFT_18732 [Trichoplax adhaerens]
	0	0	-30.6417	down	ATP-dependent helicase [Salpingoeca rosetta]
	0	0	-30.6417	down	saccharopine reductase [Nilaparvata lugens]
	0	0	-30.6417	down	PREDICTED: cytochrome b-c1 complex subunit 6, mitochondrial-like [Strongylocentrotus purpuratus]
	0	0	-30.6417	down	Peptidyl-prolyl cis-trans isomerase-like protein [Cerapachys biroi]
	0	0	-30.6417	down	predicted protein [Nematostella vectensis]
	0	0	-30.6417	down	PREDICTED: 28S ribosomal protein S5, mitochondrial-like [Saccoglossus kowalevskii]
	0	0	-30.6417	down	large subunit ribosomal protein 1 [Capsaspora owczarzaki ATCC 30864]
	0	0	-30.6417	down	PREDICTED: striatin-3-like [Amphimedon queenslandica]
	0	0	-30.6417	down	cystathionine gamma-lyase [Fonticula alba]
	0	0	-30.6417	down	hypothetical protein H696_05027 [Fonticula alba]
	0	0	-30.6417	down	PREDICTED: 6-phosphogluconate dehydrogenase, decarboxylating isoform 1 [Strongylocentrotus purpuratus]
	0	0	-30.6417	down	hypothetical protein BRAFLDRAFT_83728 [Branchiostoma floridae]
	0	0	-30.6417	down	RING zinc finger-containing protein [Dictyostelium fasciculatum]
	0	0	-30.6417	down	hypothetical protein H696_02079 [Fonticula alba]
	0	0	-30.6417	down	elongation factor 1-alpha [Litopenaeus stylirostris]
	0	0	-30.6417	down	PREDICTED: cathepsin L-like [Strongylocentrotus purpuratus]
	0	0	-30.6417	down	hypothetical protein DICPUDRAFT_81386 [Dictyostelium purpureum]
	0	0	-30.6417	down	fructose-1-6-bisphosphatase [Capsaspora owczarzaki ATCC 30864]
	0	0	-30.6417	down	multidrug resistance protein 1a [Capsaspora owczarzaki ATCC 30864]
	0	0	-30.6417	down	hypothetical protein CAOG_05685 [Capsaspora owczarzaki ATCC 30864]
	0	0	-30.6417	down	PREDICTED: probable glutamine-dependent NAD(+) synthetase [Tribolium castaneum]
	0	0	-30.6417	down	cysteine synthase [Acanthamoeba castellanii str. Neff]
	0	0	-30.6417	down	WD repeat-containing protein 61 [Zootermopsis nevadensis]
	0	0	-30.6417	down	PREDICTED: hexaprenyldihydroxybenzoate methyltransferase, mitochondrial [Microplitis demolitor]
	0	0	-30.6417	down	WD repeat-containing protein 3 [Zootermopsis nevadensis]
	0	0	-30.6417	down	Signal-induced proliferation-associated 1-like protein 2 [Zootermopsis nevadensis]
	0	0	-30.6417	down	Dual 3&apos;,5&apos;-cyclic-AMP and -GMP phosphodiesterase 11 [Zootermopsis nevadensis]
	0	0	-30.6417	down	F-box-like/WD repeat-containing protein TBL1XR1 [Zootermopsis nevadensis]
	0	0	-30.6417	down	regucalcin [Papilio xuthus]
	0	0	-30.6417	down	hypothetical protein AaeL_AAEL012820 [Aedes aegypti]
	0	0	-30.6417	down	Arginine-glutamic acid dipeptide repeats protein [Zootermopsis nevadensis]
	0	0	-30.6417	down	Double-stranded RNA-specific editase 1 [Zootermopsis nevadensis]
	0	0	-30.6417	down	Transitional endoplasmic reticulum ATPase TER94 [Zootermopsis nevadensis]
	0	0	-30.6417	down	Protein tweety [Zootermopsis nevadensis]
	0	0	-30.6417	down	PREDICTED: LOW QUALITY PROTEIN: Down syndrome cell adhesion molecule-like protein Dscam2 [Acromyrmex echinatior]
	0	0	-30.6417	down	PREDICTED: serine/threonine-protein phosphatase 2B catalytic subunit 2-like isoform X4 [Nasonia vitripennis]
	0	0	-30.6417	down	Tyrosine-protein kinase Src42A [Zootermopsis nevadensis]
	0	0	-30.6417	down	Type I inositol-3,4-bisphosphate 4-phosphatase [Zootermopsis nevadensis]
	0	0	-30.6417	down	Ankyrin repeat domain-containing protein 27, partial [Zootermopsis nevadensis]
	0	0	-30.6417	down	PREDICTED: transcription elongation regulator 1 [Acyrthosiphon pisum]
	0	0	-30.6417	down	GE10665 [Drosophila yakuba]
	0	0	-30.6417	down	hexamerin 1 [Perla marginata]
	0	0	-30.6417	down	hypothetical protein L798_04009, partial [Zootermopsis nevadensis]
	0	0	-30.6417	down	E3 ubiquitin-protein ligase CBL-B, partial [Zootermopsis nevadensis]
	0	0	-30.6417	down	hunchback [Oncopeltus fasciatus]
	0	0	-30.6417	down	phosphoesterase 20, partial [Laodelphax striatella]
	0	0	-30.6417	down	Leucine-rich repeat-containing protein 8A [Zootermopsis nevadensis]
	0	0	-30.6417	down	PREDICTED: tyrosine-protein kinase Drl-like [Bombus terrestris]
	0	0	-30.6417	down	PREDICTED: diacylglycerol kinase eta [Acyrthosiphon pisum]
	0	0	-30.6417	down	putative C-5 sterol desaturase [Zootermopsis nevadensis]
	0	0	-30.6417	down	GH18757 [Drosophila grimshawi]
	0	0	-30.6417	down	PREDICTED: putative GPI-anchored protein PB15E9.01c [Diaphorina citri]
	0	0	-30.6417	down	hypothetical protein TcasGA2_TC016048 [Tribolium castaneum]
	0	0	-30.6417	down	--
lst-miR-n4-3p	0.000210926	8.5e-05	-2.95001	down	hypothetical protein X777_04987 [Cerapachys biroi]
	0.000210926	8.5e-05	-2.95001	down	hypothetical protein TcasGA2_TC002592 [Tribolium castaneum]
	0.000210926	8.5e-05	-2.95001	down	target of rapamycin [Nilaparvata lugens]
	0.000210926	8.5e-05	-2.95001	down	PREDICTED: cactin [Diaphorina citri]
	0.000210926	8.5e-05	-2.95001	down	PREDICTED: serine/threonine-protein kinase N isoform X3 [Harpegnathos saltator]
	0.000210926	8.5e-05	-2.95001	down	PREDICTED: tubby-related protein 4 [Tribolium castaneum]
	0.000210926	8.5e-05	-2.95001	down	Guanine nucleotide exchange factor DBS, partial [Zootermopsis nevadensis]
	0.000210926	8.5e-05	-2.95001	down	predicted protein [Naegleria gruberi]
	0.000210926	8.5e-05	-2.95001	down	hypothetical protein L798_04327 [Zootermopsis nevadensis]
	0.000210926	8.5e-05	-2.95001	down	N-chimaerin [Zootermopsis nevadensis]
	0.000210926	8.5e-05	-2.95001	down	--
	0.000210926	8.5e-05	-2.95001	down	PREDICTED: uncharacterized protein LOC105204399, partial [Solenopsis invicta]
	0.000210926	8.5e-05	-2.95001	down	hypothetical protein RFI_15605 [Reticulomyxa filosa]
	0.000210926	8.5e-05	-2.95001	down	ATPase/histidine kinase/DNA gyrase B/HSP90 domain protein [Acanthamoeba castellanii str. Neff]
	0.000210926	8.5e-05	-2.95001	down	PREDICTED: sialidase [Musca domestica]
	0.000210926	8.5e-05	-2.95001	down	PREDICTED: glutamine--fructose-6-phosphate aminotransferase [isomerizing] 2 isoform X1 [Tribolium castaneum]
	0.000210926	8.5e-05	-2.95001	down	predicted protein [Nematostella vectensis]
	0.000210926	8.5e-05	-2.95001	down	Diacylglycerol kinase epsilon [Zootermopsis nevadensis]
	0.000210926	8.5e-05	-2.95001	down	PREDICTED: ATP-binding cassette sub-family D member 1 [Acyrthosiphon pisum]
	0.000210926	8.5e-05	-2.95001	down	Acyl-CoA-binding domain-containing protein [Cerapachys biroi]
lst-miR-n25-2-3p	0.0284843	0.016793	-2.64335	down	Kelch domain-containing protein 10 [Zootermopsis nevadensis]
	0.0284843	0.016793	-2.64335	down	salivary secreted ribonuclease [Anopheles darlingi]
	0.0284843	0.016793	-2.64335	down	PREDICTED: myosin light chain kinase, smooth muscle-like [Harpegnathos saltator]
lst-miR-n71-5p	0	0	-1.89792	down	hypothetical protein L798_07317 [Zootermopsis nevadensis]
lst-miR-n47-5p	0	0	-1.48162	down	PREDICTED: transmembrane and TPR repeat-containing protein 1-like [Harpegnathos saltator]
	0	0	-1.48162	down	hypothetical protein LOTGIDRAFT_234854 [Lottia gigantea]
	0	0	-1.48162	down	trypsin-19 [Nilaparvata lugens]
	0	0	-1.48162	down	Cysteine sulfinic acid decarboxylase [Cerapachys biroi]
	0	0	-1.48162	down	--
	0	0	-1.48162	down	--
	0	0	-1.48162	down	--
	0	0	-1.48162	down	--
	0	0	-1.48162	down	hypothetical protein X777_06973 [Cerapachys biroi]
	0	0	-1.48162	down	PREDICTED: importin-9 [Saccoglossus kowalevskii]
	0	0	-1.48162	down	major facilitator superfamily protein [Polysphondylium pallidum PN500]
	0	0	-1.48162	down	PREDICTED: uncharacterized protein LOC100167353 [Acyrthosiphon pisum]
	0	0	-1.48162	down	--
	0	0	-1.48162	down	--
	0	0	-1.48162	down	Protein bric-a-brac 2 [Zootermopsis nevadensis]
	0	0	-1.48162	down	endonuclease-reverse transcriptase [Bombyx mori]
	0	0	-1.48162	down	Mitochondrial folate transporter/carrier [Zootermopsis nevadensis]
	0	0	-1.48162	down	--
	0	0	-1.48162	down	hypothetical protein L798_14240 [Zootermopsis nevadensis]
	0	0	-1.48162	down	PREDICTED: protein Skeletor, isoforms B/C-like [Solenopsis invicta]
	0	0	-1.48162	down	hypothetical protein DAPPUDRAFT_323689 [Daphnia pulex]
	0	0	-1.48162	down	endonuclease-reverse transcriptase [Bombyx mori]
	0	0	-1.48162	down	--
	0	0	-1.48162	down	PREDICTED: ADAMTS-like protein 1 [Tribolium castaneum]
	0	0	-1.48162	down	serine threonine family 2c [Stylonychia lemnae]
	0	0	-1.48162	down	Myotubularin-related protein 13 [Zootermopsis nevadensis]
	0	0	-1.48162	down	PREDICTED: paxillin-like isoform X6 [Acyrthosiphon pisum]
	0	0	-1.48162	down	AGAP007127-PA [Anopheles gambiae str. PEST]
	0	0	-1.48162	down	--
	0	0	-1.48162	down	predicted protein [Naegleria gruberi]
	0	0	-1.48162	down	Mps one binder kinase activator-like 3 [Zootermopsis nevadensis]
	0	0	-1.48162	down	PREDICTED: protein lethal(2)denticleless [Acromyrmex echinatior]
	0	0	-1.48162	down	ACYPI002725 [Acyrthosiphon pisum]
	0	0	-1.48162	down	PREDICTED: uncharacterized protein LOC100141771 [Tribolium castaneum]
	0	0	-1.48162	down	AGAP006916-PA-like protein [Anopheles sinensis]
	0	0	-1.48162	down	hypothetical protein CAPTEDRAFT_150704 [Capitella teleta]
	0	0	-1.48162	down	SJCHGC03253 protein [Schistosoma japonicum]
	0	0	-1.48162	down	hypothetical protein Phum_PHUM171800 [Pediculus humanus corporis]
	0	0	-1.48162	down	Cuticlin-1 [Zootermopsis nevadensis]
	0	0	-1.48162	down	--
	0	0	-1.48162	down	ADP-ribosylation factor-like protein 2 [Laodelphax striatella]
	0	0	-1.48162	down	hypothetical protein [Paramecium tetraurelia strain d4-2]
	0	0	-1.48162	down	chlorophyll a/b-binding protein II 1 [Bigelowiella natans]
	0	0	-1.48162	down	hypothetical protein PTSG_00973 [Salpingoeca rosetta]
	0	0	-1.48162	down	PREDICTED: 60S ribosomal protein L12-like [Amphimedon queenslandica]
	0	0	-1.48162	down	mannosyltransferase [Capsaspora owczarzaki ATCC 30864]
	0	0	-1.48162	down	Chromatin assembly factor 1 subunit B [Crassostrea gigas]
	0	0	-1.48162	down	PREDICTED: CCR4-NOT transcription complex subunit 7 isoform X3 [Microplitis demolitor]
	0	0	-1.48162	down	GPI ethanolamine phosphate transferase 2 [Harpegnathos saltator]
	0	0	-1.48162	down	splicing factor 3b [Wuchereria bancrofti]
	0	0	-1.48162	down	--
	0	0	-1.48162	down	hypothetical protein CAEBREN_09100 [Caenorhabditis brenneri]
	0	0	-1.48162	down	translation initiation factor 4C [Capsaspora owczarzaki ATCC 30864]
	0	0	-1.48162	down	AGAP003373-PA [Anopheles gambiae str. PEST]
	0	0	-1.48162	down	PREDICTED: thioredoxin reductase 1, mitochondrial isoform X1 [Acyrthosiphon pisum]
	0	0	-1.48162	down	Catenin delta-2 [Zootermopsis nevadensis]
	0	0	-1.48162	down	PAXIP1-associated protein 1 [Zootermopsis nevadensis]
	0	0	-1.48162	down	Heterogeneous nuclear ribonucleoprotein K [Zootermopsis nevadensis]
	0	0	-1.48162	down	conserved hypothetical protein [Pediculus humanus corporis]
	0	0	-1.48162	down	Protein transport protein Sec24C [Zootermopsis nevadensis]
	0	0	-1.48162	down	putative cystathionine gamma-lyase, partial [Laodelphax striatella]
	0	0	-1.48162	down	apterous a [Tribolium castaneum]
	0	0	-1.48162	down	E3 ubiquitin-protein ligase Bre1 [Zootermopsis nevadensis]
	0	0	-1.48162	down	PREDICTED: rab-like protein 3-like isoform X1 [Apis dorsata]
	0	0	-1.48162	down	Protein escargot [Zootermopsis nevadensis]
	0	0	-1.48162	down	PREDICTED: follistatin-related protein 5-like, partial [Acyrthosiphon pisum]
	0	0	-1.48162	down	Lysosomal-associated transmembrane protein 4A [Zootermopsis nevadensis]
lst-miR-n49-3p	0	0	-1.27215	down	putative serine carboxypeptidase (CBP1), putative,serine peptidase, Clan SC, Family S10 [Trypanosoma grayi]
	0	0	-1.27215	down	--
	0	0	-1.27215	down	--
	0	0	-1.27215	down	--
	0	0	-1.27215	down	PREDICTED: pupal cuticle protein 36-like [Tribolium castaneum]
	0	0	-1.27215	down	--
	0	0	-1.27215	down	--
	0	0	-1.27215	down	--
	0	0	-1.27215	down	--
	0	0	-1.27215	down	--
	0	0	-1.27215	down	--
	0	0	-1.27215	down	--
	0	0	-1.27215	down	--
	0	0	-1.27215	down	hypothetical protein SAMD00019534_037080 [Acytostelium subglobosum LB1]
	0	0	-1.27215	down	predicted protein [Naegleria gruberi]
	0	0	-1.27215	down	PREDICTED: calcium-binding mitochondrial carrier protein SCaMC-2 isoform X1 [Camponotus floridanus]
	0	0	-1.27215	down	protein kinase domain containing protein [Acanthamoeba castellanii str. Neff]
	0	0	-1.27215	down	--
	0	0	-1.27215	down	hypothetical protein DDB_G0284149 [Dictyostelium discoideum AX4]
	0	0	-1.27215	down	predicted protein [Nematostella vectensis]
	0	0	-1.27215	down	--
	0	0	-1.27215	down	--
	0	0	-1.27215	down	PREDICTED: aquaporin TIP1-3-like [Saccoglossus kowalevskii]
	0	0	-1.27215	down	LIM/homeobox protein Lhx1, partial [Zootermopsis nevadensis]
	0	0	-1.27215	down	--
	0	0	-1.27215	down	predicted protein [Nematostella vectensis]
	0	0	-1.27215	down	--
	0	0	-1.27215	down	hypothetical protein TRIADDRAFT_59627 [Trichoplax adhaerens]
	0	0	-1.27215	down	U3 snoRNP-associated protein Utp7 [Capsaspora owczarzaki ATCC 30864]
	0	0	-1.27215	down	--
	0	0	-1.27215	down	Putative poly [Oxytricha trifallax]
	0	0	-1.27215	down	PREDICTED: origin recognition complex subunit 4 [Acyrthosiphon pisum]
	0	0	-1.27215	down	--
	0	0	-1.27215	down	--
	0	0	-1.27215	down	--
	0	0	-1.27215	down	WD40-like protein [Necator americanus]
	0	0	-1.27215	down	non-ribosomal peptide synthetase [Naegleria gruberi]
	0	0	-1.27215	down	--
	0	0	-1.27215	down	--
	0	0	-1.27215	down	PREDICTED: transmembrane protein 47 isoform X1 [Acyrthosiphon pisum]
	0	0	-1.27215	down	RNA recognition motif domain containing protein [Acanthamoeba castellanii str. Neff]
	0	0	-1.27215	down	hypothetical protein [Monosiga brevicollis MX1]
	0	0	-1.27215	down	--
	0	0	-1.27215	down	--
	0	0	-1.27215	down	hypothetical protein TcasGA2_TC002505 [Tribolium castaneum]
	0	0	-1.27215	down	--
	0	0	-1.27215	down	hypothetical protein CAPTEDRAFT_217255, partial [Capitella teleta]
	0	0	-1.27215	down	conserved hypothetical protein [Pediculus humanus corporis]
	0	0	-1.27215	down	unknown [Dendroctonus ponderosae]
	0	0	-1.27215	down	TAR DNA-binding protein 43 [Zootermopsis nevadensis]
	0	0	-1.27215	down	PREDICTED: WD repeat-containing protein 6-like [Aplysia californica]
	0	0	-1.27215	down	--
	0	0	-1.27215	down	--
	0	0	-1.27215	down	--
	0	0	-1.27215	down	--
	0	0	-1.27215	down	hypothetical protein CAOG_00519 [Capsaspora owczarzaki ATCC 30864]
	0	0	-1.27215	down	short-chain dehydrogenase/reductase SDR [Capsaspora owczarzaki ATCC 30864]
	0	0	-1.27215	down	PREDICTED: hydroxyquinol 1,2-dioxygenase-like [Amphimedon queenslandica]
	0	0	-1.27215	down	--
	0	0	-1.27215	down	hypothetical protein [Monosiga brevicollis MX1]
	0	0	-1.27215	down	--
	0	0	-1.27215	down	PREDICTED: uncharacterized protein LOC103505513 [Diaphorina citri]
	0	0	-1.27215	down	--
	0	0	-1.27215	down	PREDICTED: WD repeat-containing protein 24 [Bactrocera cucurbitae]
	0	0	-1.27215	down	hypothetical protein [Paramecium tetraurelia strain d4-2]
	0	0	-1.27215	down	pectin methylesterase [Sitophilus oryzae]
	0	0	-1.27215	down	PREDICTED: transcription factor glial cells missing isoform X2 [Tribolium castaneum]
	0	0	-1.27215	down	L-ornithine N(5)-monooxygenase [Thelohanellus kitauei]
	0	0	-1.27215	down	hypothetical protein CAPTEDRAFT_176101 [Capitella teleta]
	0	0	-1.27215	down	PREDICTED: uncharacterized protein LOC100875159 [Megachile rotundata]
	0	0	-1.27215	down	PREDICTED: succinate-semialdehyde dehydrogenase, mitochondrial [Tribolium castaneum]
	0	0	-1.27215	down	--
	0	0	-1.27215	down	hypothetical protein TTHERM_00056080 [Tetrahymena thermophila]
	0	0	-1.27215	down	PREDICTED: probable ribonuclease ZC3H12D isoform X1 [Tribolium castaneum]
	0	0	-1.27215	down	--
	0	0	-1.27215	down	DUF255 family protein [Dictyostelium fasciculatum]
	0	0	-1.27215	down	PREDICTED: mitotic checkpoint serine/threonine-protein kinase BUB1-like [Acyrthosiphon pisum]
	0	0	-1.27215	down	--
	0	0	-1.27215	down	hypothetical protein ACA1_046390 [Acanthamoeba castellanii str. Neff]
	0	0	-1.27215	down	--
	0	0	-1.27215	down	hypothetical protein LOTGIDRAFT_214061 [Lottia gigantea]
	0	0	-1.27215	down	similarity to endo-1-like protein [Leishmania infantum JPCM5]
	0	0	-1.27215	down	--
	0	0	-1.27215	down	Omethyltransferase domain containing protein [Acanthamoeba castellanii str. Neff]
	0	0	-1.27215	down	--
	0	0	-1.27215	down	Pro-resilin [Zootermopsis nevadensis]
	0	0	-1.27215	down	PREDICTED: collagen alpha chain CG42342 isoform X10 [Acromyrmex echinatior]
	0	0	-1.27215	down	hypothetical protein DDB_G0285919 [Dictyostelium discoideum AX4]
	0	0	-1.27215	down	hypothetical protein L798_11961 [Zootermopsis nevadensis]
	0	0	-1.27215	down	PREDICTED: uncharacterized protein LOC100205848, partial [Hydra vulgaris]
	0	0	-1.27215	down	hypothetical protein SAMD00019534_001890 [Acytostelium subglobosum LB1]
	0	0	-1.27215	down	PREDICTED: probable phospholipid-transporting ATPase IA-like [Saccoglossus kowalevskii]
	0	0	-1.27215	down	PREDICTED: mediator of RNA polymerase II transcription subunit 12 isoform X1 [Acyrthosiphon pisum]
	0	0	-1.27215	down	hypothetical protein SAMD00019534_055270 [Acytostelium subglobosum LB1]
	0	0	-1.27215	down	5-methyltetrahydropteroyltriglutamate-homocysteine-S-methyltransferase [Polysphondylium pallidum PN500]
	0	0	-1.27215	down	Protein TIN-10 [Caenorhabditis elegans]
	0	0	-1.27215	down	hypothetical protein SAMD00019534_050110 [Acytostelium subglobosum LB1]
	0	0	-1.27215	down	Calcium/calmodulin-dependent protein kinase type 1, partial [Stegodyphus mimosarum]
	0	0	-1.27215	down	PREDICTED: ATP-dependent zinc metalloprotease YME1L1-like [Strongylocentrotus purpuratus]
	0	0	-1.27215	down	calpain family cysteine protease containing protein [Stylonychia lemnae]
	0	0	-1.27215	down	AMP-dependent synthetase and ligase [Acanthamoeba castellanii str. Neff]
	0	0	-1.27215	down	glutamine amidotransferase, putative, partial [Acanthamoeba castellanii str. Neff]
	0	0	-1.27215	down	hypothetical protein DAPPUDRAFT_63187 [Daphnia pulex]
	0	0	-1.27215	down	AFG3-like protein 2 [Salpingoeca rosetta]
	0	0	-1.27215	down	--
	0	0	-1.27215	down	hypothetical protein DDB_G0274889 [Dictyostelium discoideum AX4]
	0	0	-1.27215	down	membrane steroid binding protein [Papilio polytes]
	0	0	-1.27215	down	PREDICTED: peroxisomal membrane protein PEX16 [Nasonia vitripennis]
	0	0	-1.27215	down	PREDICTED: mitochondrial-processing peptidase subunit beta-like [Hydra vulgaris]
	0	0	-1.27215	down	PREDICTED: 40S ribosomal protein S15-like [Saccoglossus kowalevskii]
	0	0	-1.27215	down	--
	0	0	-1.27215	down	E1-like protein-activating enzyme G [Capsaspora owczarzaki ATCC 30864]
	0	0	-1.27215	down	PREDICTED: cytochrome P450 2J2-like [Strongylocentrotus purpuratus]
	0	0	-1.27215	down	PREDICTED: DNA-directed RNA polymerase II subunit RPB3-like [Hydra vulgaris]
	0	0	-1.27215	down	Hypothetical protein CBG01119 [Caenorhabditis briggsae]
	0	0	-1.27215	down	--
	0	0	-1.27215	down	hypothetical protein H696_04237 [Fonticula alba]
	0	0	-1.27215	down	expressed hypothetical protein [Trichoplax adhaerens]
	0	0	-1.27215	down	hypothetical protein CAPTEDRAFT_156025 [Capitella teleta]
	0	0	-1.27215	down	PREDICTED: phosphatidate cytidylyltransferase, photoreceptor-specific [Camponotus floridanus]
	0	0	-1.27215	down	hypothetical protein ACA1_130490 [Acanthamoeba castellanii str. Neff]
	0	0	-1.27215	down	Ribosomal protein L11 domain containing protein [Haemonchus contortus]
	0	0	-1.27215	down	Cytosolic 10-formyltetrahydrofolate dehydrogenase, partial [Stegodyphus mimosarum]
	0	0	-1.27215	down	asparagine-linked glycosylation protein 11-like [Saccoglossus kowalevskii]
	0	0	-1.27215	down	hypothetical protein H696_04044 [Fonticula alba]
	0	0	-1.27215	down	Dimethylaniline monooxygenase [N-oxide-forming] 5, partial [Stegodyphus mimosarum]
	0	0	-1.27215	down	hypothetical protein BRAFLDRAFT_275527 [Branchiostoma floridae]
	0	0	-1.27215	down	predicted protein [Nematostella vectensis]
	0	0	-1.27215	down	PREDICTED: probable E3 ubiquitin-protein ligase HECTD2 [Saccoglossus kowalevskii]
	0	0	-1.27215	down	glutathione reductase [Salpingoeca rosetta]
	0	0	-1.27215	down	hypothetical protein TcasGA2_TC009625 [Tribolium castaneum]
	0	0	-1.27215	down	PREDICTED: protein groucho isoform X5 [Tribolium castaneum]
	0	0	-1.27215	down	PREDICTED: TATA-box-binding protein [Harpegnathos saltator]
	0	0	-1.27215	down	putative ATP-dependent RNA helicase DDX20 [Zootermopsis nevadensis]
	0	0	-1.27215	down	PREDICTED: ATP-binding cassette sub-family G member 1 [Acyrthosiphon pisum]
	0	0	-1.27215	down	hypothetical protein SINV_02537 [Solenopsis invicta]
	0	0	-1.27215	down	glucose dehydrogenase acceptor-like protein-3 [Microplitis demolitor]
	0	0	-1.27215	down	PREDICTED: small nuclear ribonucleoprotein-associated protein B [Harpegnathos saltator]
	0	0	-1.27215	down	hypothetical protein [Riptortus pedestris]
	0	0	-1.27215	down	adipokinetic hormone receptor [Schistocerca gregaria]
	0	0	-1.27215	down	hypothetical protein L798_06387, partial [Zootermopsis nevadensis]
	0	0	-1.27215	down	ABC transporter [Riptortus pedestris]
	0	0	-1.27215	down	E3 ubiquitin-protein ligase TRIM33 [Cerapachys biroi]
	0	0	-1.27215	down	PREDICTED: TBC1 domain family member 22B-like [Megachile rotundata]
lst-miR-210-5-5p	0.0340195	0.020564	1.01962	up	troponin Ib [Nilaparvata lugens]
	0.0340195	0.020564	1.01962	up	PREDICTED: uncharacterized protein LOC658883 [Tribolium castaneum]
	0.0340195	0.020564	1.01962	up	Retrovirus-related Pol polyprotein from transposon 412, partial [Stegodyphus mimosarum]
	0.0340195	0.020564	1.01962	up	Putative methyltransferase METT10D [Zootermopsis nevadensis]
	0.0340195	0.020564	1.01962	up	Pyridoxal-dependent decarboxylase domain-containing protein 1 [Zootermopsis nevadensis]
	0.0340195	0.020564	1.01962	up	--
	0.0340195	0.020564	1.01962	up	putative non-specific lipid transfer protein, partial [Hirudo medicinalis]
	0.0340195	0.020564	1.01962	up	PREDICTED: sushi, von Willebrand factor type A, EGF and pentraxin domain-containing protein 1 [Tribolium castaneum]
	0.0340195	0.020564	1.01962	up	LisH domain and HEAT repeat-containing protein [Zootermopsis nevadensis]
	0.0340195	0.020564	1.01962	up	hypothetical protein SINV_05827 [Solenopsis invicta]
	0.0340195	0.020564	1.01962	up	--
	0.0340195	0.020564	1.01962	up	--
	0.0340195	0.020564	1.01962	up	--
	0.0340195	0.020564	1.01962	up	PREDICTED: lipoma HMGIC fusion partner-like isoform X1 [Apis dorsata]
	0.0340195	0.020564	1.01962	up	HAD hydrolase, family IIA subfamily protein [Acanthamoeba castellanii str. Neff]
	0.0340195	0.020564	1.01962	up	--
	0.0340195	0.020564	1.01962	up	Serine-enriched protein, partial [Zootermopsis nevadensis]
	0.0340195	0.020564	1.01962	up	Chain A, The Crystal Structure Of Prostaglandin F Synthase From Trypanosoma Brucei
	0.0340195	0.020564	1.01962	up	PREDICTED: uncharacterized protein LOC102678071 isoform X1 [Apis dorsata]
	0.0340195	0.020564	1.01962	up	Lysosomal-trafficking regulator [Cerapachys biroi]
	0.0340195	0.020564	1.01962	up	conserved hypothetical protein [Pediculus humanus corporis]
	0.0340195	0.020564	1.01962	up	hypothetical protein Phum_PHUM006420 [Pediculus humanus corporis]
	0.0340195	0.020564	1.01962	up	--
	0.0340195	0.020564	1.01962	up	Chromosome-associated kinesin KIF4 [Cerapachys biroi]
	0.0340195	0.020564	1.01962	up	PREDICTED: hypothetical protein LOC100743631 [Bombus impatiens]
	0.0340195	0.020564	1.01962	up	--
	0.0340195	0.020564	1.01962	up	conserved hypothetical protein [Pediculus humanus corporis]
	0.0340195	0.020564	1.01962	up	PREDICTED: transcription factor AP-4 [Tribolium castaneum]
	0.0340195	0.020564	1.01962	up	--
	0.0340195	0.020564	1.01962	up	Formin-binding protein 4 [Zootermopsis nevadensis]
	0.0340195	0.020564	1.01962	up	--
	0.0340195	0.020564	1.01962	up	Transcription factor MafB, partial [Stegodyphus mimosarum]
	0.0340195	0.020564	1.01962	up	Ankyrin repeat and MYND domain-containing protein 2 [Zootermopsis nevadensis]
	0.0340195	0.020564	1.01962	up	--
	0.0340195	0.020564	1.01962	up	--
	0.0340195	0.020564	1.01962	up	--
	0.0340195	0.020564	1.01962	up	reverse transcriptase [Aedes albopictus]
	0.0340195	0.020564	1.01962	up	--
	0.0340195	0.020564	1.01962	up	hypothetical protein CAPTEDRAFT_143611, partial [Capitella teleta]
	0.0340195	0.020564	1.01962	up	--
	0.0340195	0.020564	1.01962	up	--
	0.0340195	0.020564	1.01962	up	hypothetical protein L798_03950 [Zootermopsis nevadensis]
	0.0340195	0.020564	1.01962	up	Transcription initiation factor IID, 18kD subunit [Acanthamoeba castellanii str. Neff]
	0.0340195	0.020564	1.01962	up	hypothetical protein CAOG_00634 [Capsaspora owczarzaki ATCC 30864]
	0.0340195	0.020564	1.01962	up	hypothetical protein CAOG_05006 [Capsaspora owczarzaki ATCC 30864]
	0.0340195	0.020564	1.01962	up	T-complex protein subunit eta [Locusta migratoria]
	0.0340195	0.020564	1.01962	up	conserved hypothetical protein [Pediculus humanus corporis]
	0.0340195	0.020564	1.01962	up	PREDICTED: uncharacterized protein LOC100678235 [Nasonia vitripennis]
	0.0340195	0.020564	1.01962	up	PREDICTED: protein MCM10 homolog [Tribolium castaneum]
	0.0340195	0.020564	1.01962	up	PR-5-like protein [Aphis citricidus]
	0.0340195	0.020564	1.01962	up	PREDICTED: thrombospondin type-1 domain-containing protein 7A [Acyrthosiphon pisum]
	0.0340195	0.020564	1.01962	up	conserved hypothetical protein [Pediculus humanus corporis]
	0.0340195	0.020564	1.01962	up	hypothetical protein L798_08786 [Zootermopsis nevadensis]
	0.0340195	0.020564	1.01962	up	hypothetical protein L798_06018 [Zootermopsis nevadensis]
	0.0340195	0.020564	1.01962	up	hypothetical protein LOTGIDRAFT_187336 [Lottia gigantea]
	0.0340195	0.020564	1.01962	up	PREDICTED: epithelial discoidin domain-containing receptor 1-like [Tribolium castaneum]
	0.0340195	0.020564	1.01962	up	NAD-dependent deacetylase sirtuin-5 [Lepeophtheirus salmonis]
	0.0340195	0.020564	1.01962	up	PREDICTED: tubulin beta chain-like [Strongylocentrotus purpuratus]
	0.0340195	0.020564	1.01962	up	AGAP005199-PB [Anopheles gambiae str. PEST]
	0.0340195	0.020564	1.01962	up	hypothetical protein BRAFLDRAFT_82884 [Branchiostoma floridae]
	0.0340195	0.020564	1.01962	up	ribulose bisphosphate carboxylase/oxygenase small subunit 1 [Gymnochlora stellata]
	0.0340195	0.020564	1.01962	up	predicted protein [Nematostella vectensis]
	0.0340195	0.020564	1.01962	up	chitinase [Capsaspora owczarzaki ATCC 30864]
	0.0340195	0.020564	1.01962	up	hypothetical protein H696_04887 [Fonticula alba]
	0.0340195	0.020564	1.01962	up	dead box ATP-dependent RNA helicase [Naegleria gruberi]
	0.0340195	0.020564	1.01962	up	pre-mRNA-splicing factor ISY1 homolog [Acyrthosiphon pisum]
	0.0340195	0.020564	1.01962	up	hypothetical protein SAMD00019534_045000 [Acytostelium subglobosum LB1]
	0.0340195	0.020564	1.01962	up	protein-O-mannosyltransferase 2 [Capsaspora owczarzaki ATCC 30864]
	0.0340195	0.020564	1.01962	up	embryonic muscle myosin heavy chain [Halocynthia roretzi]
	0.0340195	0.020564	1.01962	up	WD repeat-containing protein SAZD [Capsaspora owczarzaki ATCC 30864]
	0.0340195	0.020564	1.01962	up	peptidyl-prolyl cis-trans isomerase A [Conus textile]
	0.0340195	0.020564	1.01962	up	predicted protein [Nematostella vectensis]
	0.0340195	0.020564	1.01962	up	mitochondrial processing peptidase beta subunit [Scylla paramamosain]
	0.0340195	0.020564	1.01962	up	Deoxycytidylate deaminase [Oxytricha trifallax]
	0.0340195	0.020564	1.01962	up	hypothetical protein TRIADDRAFT_50274 [Trichoplax adhaerens]
	0.0340195	0.020564	1.01962	up	PREDICTED: zinc finger protein ZPR1 [Nasonia vitripennis]
	0.0340195	0.020564	1.01962	up	PREDICTED: uncharacterized protein LOC663132 [Tribolium castaneum]
	0.0340195	0.020564	1.01962	up	PREDICTED: patj homolog, partial [Apis dorsata]
	0.0340195	0.020564	1.01962	up	Anaphase-promoting complex subunit 4 [Zootermopsis nevadensis]
	0.0340195	0.020564	1.01962	up	PREDICTED: maltase A1 [Acyrthosiphon pisum]
	0.0340195	0.020564	1.01962	up	PREDICTED: importin subunit beta-1 isoform X2 [Nasonia vitripennis]
	0.0340195	0.020564	1.01962	up	PREDICTED: roundabout homolog 2 [Tribolium castaneum]
	0.0340195	0.020564	1.01962	up	Ubiquitin-protein ligase E3A [Zootermopsis nevadensis]
	0.0340195	0.020564	1.01962	up	synaptotagmin-4, putative [Pediculus humanus corporis]
	0.0340195	0.020564	1.01962	up	Lissencephaly-1-like protein [Zootermopsis nevadensis]
	0.0340195	0.020564	1.01962	up	PREDICTED: AF4/FMR2 family member 4-like [Acyrthosiphon pisum]
	0.0340195	0.020564	1.01962	up	PREDICTED: chaoptin [Tribolium castaneum]
	0.0340195	0.020564	1.01962	up	PREDICTED: uncharacterized protein LOC664073 isoform X1 [Tribolium castaneum]
	0.0340195	0.020564	1.01962	up	E3 ubiquitin-protein ligase RNF19A, partial [Zootermopsis nevadensis]
	0.0340195	0.020564	1.01962	up	Alpha-1,3-mannosyl-glycoprotein 4-beta-N-acetylglucosaminyltransferase B [Zootermopsis nevadensis]
lst-miR-316-1-5p	0	0	1.14276	up	lipase, family member N [Capsaspora owczarzaki ATCC 30864]
	0	0	1.14276	up	Prolactin regulatory element-binding protein [Zootermopsis nevadensis]
lst-miR-n86-5p	0.0248447	0.014091	1.45258	up	PREDICTED: WD repeat-containing protein 89-like [Strongylocentrotus purpuratus]
	0.0248447	0.014091	1.45258	up	hypothetical protein HELRODRAFT_111042 [Helobdella robusta]
lst-miR-n35-5p	0	0	1.68543	up	PREDICTED: uncharacterized protein LOC100161816 [Acyrthosiphon pisum]
	0	0	1.68543	up	PREDICTED: uncharacterized protein LOC103516107, partial [Diaphorina citri]
	0	0	1.68543	up	odorant receptor 45 [Bombyx mori]
	0	0	1.68543	up	alpha-glucosidase family 31, partial [Periplaneta americana]
	0	0	1.68543	up	PREDICTED: gamma-interferon-inducible lysosomal thiol reductase-like isoform X1 [Tribolium castaneum]
lst-miR-n5-5p	0	0	1.70841	up	PREDICTED: uncharacterized protein LOC103569478 [Microplitis demolitor]
	0	0	1.70841	up	--
	0	0	1.70841	up	PREDICTED: uncharacterized protein LOC105206592 [Solenopsis invicta]
	0	0	1.70841	up	hypothetical protein WUBG_13665, partial [Wuchereria bancrofti]
	0	0	1.70841	up	hypothetical protein H696_02713 [Fonticula alba]
	0	0	1.70841	up	PREDICTED: GTPase-activating protein and VPS9 domain-containing protein 1-like [Bombus impatiens]
	0	0	1.70841	up	PREDICTED: uncharacterized protein LOC103524569 [Diaphorina citri]
	0	0	1.70841	up	reverse transcriptase [Anopheles gambiae]
	0	0	1.70841	up	PREDICTED: ribosomal L1 domain-containing protein 1-like [Megachile rotundata]
	0	0	1.70841	up	PREDICTED: protein odd-skipped [Diaphorina citri]
	0	0	1.70841	up	Breast carcinoma-amplified sequence 3-like protein [Zootermopsis nevadensis]
	0	0	1.70841	up	PREDICTED: uncharacterized protein LOC100575279 [Acyrthosiphon pisum]
	0	0	1.70841	up	Protein phosphatase 1K, mitochondrial [Lepeophtheirus salmonis]
	0	0	1.70841	up	hypothetical protein L798_05256 [Zootermopsis nevadensis]
	0	0	1.70841	up	PREDICTED: voltage-dependent T-type calcium channel subunit alpha-1G isoform X2 [Acromyrmex echinatior]
	0	0	1.70841	up	multidrug resistance-associated protein 3 [Capsaspora owczarzaki ATCC 30864]
	0	0	1.70841	up	Dihydrolipoyllysine-residue succinyltransferase component of 2-oxoglutarate dehydrogenase complex, mitochondrial [Schistosoma haematobium]
	0	0	1.70841	up	UBX domain-containing protein 7, partial [Stegodyphus mimosarum]
	0	0	1.70841	up	--
	0	0	1.70841	up	Glycosyltransferase 8 domain-containing protein 4 [Zootermopsis nevadensis]
	0	0	1.70841	up	elongase, putative [Aedes aegypti]
	0	0	1.70841	up	target of rapamycin [Nilaparvata lugens]
	0	0	1.70841	up	Alpha-1A adrenergic receptor, partial [Zootermopsis nevadensis]
lst-miR-n65-5p	0.000949754	0.000404	1.79722	up	PREDICTED: uncharacterized protein LOC103314979 [Tribolium castaneum]
lst-miR-n13-5p	0.0322739	0.019268	1.86761	up	hypothetical protein [Monosiga brevicollis MX1]
	0.0322739	0.019268	1.86761	up	neuropeptide GPCR A18 [Nilaparvata lugens]
	0.0322739	0.019268	1.86761	up	conserved hypothetical protein [Pediculus humanus corporis]
	0.0322739	0.019268	1.86761	up	PREDICTED: acetyl-CoA acetyltransferase, cytosolic [Nasonia vitripennis]
	0.0322739	0.019268	1.86761	up	carboxylesterase, partial [Laodelphax striatella] seminal fluid protein [Nilaparvata lugens] juvenile hormone esterase [Nilaparvata lugens]
lst-miR-n73-3p	0.000110808	4.3e-05	1.9265	up	hypothetical protein L798_06196, partial [Zootermopsis nevadensis]
	0.000110808	4.3e-05	1.9265	up	PREDICTED: dehydrogenase/reductase SDR family member 11-like isoform X2 [Diaphorina citri]
	0.000110808	4.3e-05	1.9265	up	PREDICTED: ninjurin-1 [Tribolium castaneum]
	0.000110808	4.3e-05	1.9265	up	PREDICTED: dynein heavy chain 7, axonemal-like [Acyrthosiphon pisum]
	0.000110808	4.3e-05	1.9265	up	PREDICTED: guanine nucleotide-binding protein subunit beta-2-like 1-like [Saccoglossus kowalevskii]
	0.000110808	4.3e-05	1.9265	up	hypothetical protein HELRODRAFT_73207 [Helobdella robusta]
	0.000110808	4.3e-05	1.9265	up	Methionine adenosyltransferase 2 subunit beta [Zootermopsis nevadensis]
	0.000110808	4.3e-05	1.9265	up	serine protease 7 [Nilaparvata lugens]
lst-miR-n46-5p	2.85e-06	1e-06	2.03754	up	serine/threonine-protein kinase polo [Anopheles darlingi]
	2.85e-06	1e-06	2.03754	up	hypothetical protein L798_08198 [Zootermopsis nevadensis]
	2.85e-06	1e-06	2.03754	up	survival motor neuron protein [Riptortus pedestris]
lst-miR-n53-5p	0.0286313	0.016666	2.34154	up	PREDICTED: uncharacterized protein LOC100209733 [Hydra vulgaris]
	0.0286313	0.016666	2.34154	up	PREDICTED: putative fatty acyl-CoA reductase CG8306 [Solenopsis invicta]
lst-miR-n31-3p	0.00269063	0.001265	2.45258	up	PREDICTED: pogo transposable element with KRAB domain-like [Hydra vulgaris]
	0.00269063	0.001265	2.45258	up	predicted protein [Nematostella vectensis]
lst-miR-n8-5p	0.0391738	0.023972	2.60461	up	PREDICTED: nose resistant to fluoxetine protein 6-like [Acyrthosiphon pisum]
	0.0391738	0.023972	2.60461	up	PREDICTED: drebrin-like protein-like [Amphimedon queenslandica]
	0.0391738	0.023972	2.60461	up	PREDICTED: guanine nucleotide-binding protein-like 1 isoform X2 [Tribolium castaneum]
	0.0391738	0.023972	2.60461	up	--
	0.0391738	0.023972	2.60461	up	--
	0.0391738	0.023972	2.60461	up	Rho-related BTB domain-containing protein 2, partial [Zootermopsis nevadensis]
lst-miR-n19-5p	2.85e-06	1e-06	3.28265	up	hypothetical protein DAPPUDRAFT_315174 [Daphnia pulex]
lst-miR-n81-5p	0.000182038	7.2e-05	4.6045	up	amidase [Capsaspora owczarzaki ATCC 30864]
	0.000182038	7.2e-05	4.6045	up	--
	0.000182038	7.2e-05	4.6045	up	--
	0.000182038	7.2e-05	4.6045	up	hypothetical protein CAOG_04552 [Capsaspora owczarzaki ATCC 30864]
	0.000182038	7.2e-05	4.6045	up	Papilin [Zootermopsis nevadensis]
	0.000182038	7.2e-05	4.6045	up	--
	0.000182038	7.2e-05	4.6045	up	Vacuolar protein sorting-associated protein 53-like protein [Zootermopsis nevadensis]
	0.000182038	7.2e-05	4.6045	up	hypothetical protein L798_12005 [Zootermopsis nevadensis]
	0.000182038	7.2e-05	4.6045	up	light harvesting complex protein LHCII-3 [Gymnochlora stellata]
	0.000182038	7.2e-05	4.6045	up	PREDICTED: O-methyltransferase MdmC-like [Ceratitis capitata]
	0.000182038	7.2e-05	4.6045	up	PREDICTED: protein still life, isoform SIF type 1 [Tribolium castaneum]
	0.000182038	7.2e-05	4.6045	up	PREDICTED: dedicator of cytokinesis protein 7 [Diaphorina citri]
	0.000182038	7.2e-05	4.6045	up	putative ATP-dependent RNA helicase YTHDC2 [Zootermopsis nevadensis]
	0.000182038	7.2e-05	4.6045	up	--
	0.000182038	7.2e-05	4.6045	up	--
	0.000182038	7.2e-05	4.6045	up	PREDICTED: nuclear migration protein nudC-like [Apis mellifera]
	0.000182038	7.2e-05	4.6045	up	PREDICTED: monocarboxylate transporter 12-B-like, partial [Apis dorsata]
	0.000182038	7.2e-05	4.6045	up	hypothetical protein L798_15216 [Zootermopsis nevadensis]
	0.000182038	7.2e-05	4.6045	up	--
	0.000182038	7.2e-05	4.6045	up	Fibronectin type-III domain-containing protein 3a [Zootermopsis nevadensis]
	0.000182038	7.2e-05	4.6045	up	predicted protein [Nematostella vectensis]
	0.000182038	7.2e-05	4.6045	up	--
	0.000182038	7.2e-05	4.6045	up	--
	0.000182038	7.2e-05	4.6045	up	--
	0.000182038	7.2e-05	4.6045	up	--
	0.000182038	7.2e-05	4.6045	up	--
	0.000182038	7.2e-05	4.6045	up	Fasciclin-2, partial [Zootermopsis nevadensis]
	0.000182038	7.2e-05	4.6045	up	hypothetical protein H696_02013 [Fonticula alba]
	0.000182038	7.2e-05	4.6045	up	PREDICTED: uncharacterized protein LOC100165522 [Acyrthosiphon pisum]
	0.000182038	7.2e-05	4.6045	up	ovochymase-1-like protein [Nilaparvata lugens]
	0.000182038	7.2e-05	4.6045	up	mitochondrial carrier protein [Trypanosoma cruzi strain CL Brener]
	0.000182038	7.2e-05	4.6045	up	--
	0.000182038	7.2e-05	4.6045	up	PREDICTED: hemicentin-1-like [Megachile rotundata]
	0.000182038	7.2e-05	4.6045	up	--
	0.000182038	7.2e-05	4.6045	up	PREDICTED: oxysterol-binding protein-related protein 1-like [Metaseiulus occidentalis]
	0.000182038	7.2e-05	4.6045	up	predicted protein [Nematostella vectensis]
	0.000182038	7.2e-05	4.6045	up	endonuclease-reverse transcriptase [Bombyx mori]
	0.000182038	7.2e-05	4.6045	up	ribosomal protein L14 (mitochondrion) [Jakoba libera]
	0.000182038	7.2e-05	4.6045	up	hypothetical protein CAOG_09111 [Capsaspora owczarzaki ATCC 30864]
	0.000182038	7.2e-05	4.6045	up	PREDICTED: SWI/SNF-related matrix-associated actin-dependent regulator of chromatin subfamily A containing DEAD/H box 1 homolog [Tribolium castaneum]
	0.000182038	7.2e-05	4.6045	up	PREDICTED: protein giant-like isoform X1 [Apis dorsata]
	0.000182038	7.2e-05	4.6045	up	conserved hypothetical protein [Trypanosoma vivax Y486]
	0.000182038	7.2e-05	4.6045	up	PREDICTED: tRNA (guanine(26)-N(2))-dimethyltransferase isoform 2 [Strongylocentrotus purpuratus]
	0.000182038	7.2e-05	4.6045	up	PREDICTED: myb-like protein P [Diaphorina citri]
	0.000182038	7.2e-05	4.6045	up	PREDICTED: uncharacterized protein LOC105223997 [Bactrocera dorsalis]
	0.000182038	7.2e-05	4.6045	up	hypothetical protein DFA_03354 [Dictyostelium fasciculatum]
	0.000182038	7.2e-05	4.6045	up	--
	0.000182038	7.2e-05	4.6045	up	--
	0.000182038	7.2e-05	4.6045	up	--
	0.000182038	7.2e-05	4.6045	up	hypothetical protein PTSG_07463 [Salpingoeca rosetta]
	0.000182038	7.2e-05	4.6045	up	--
	0.000182038	7.2e-05	4.6045	up	Beta-parvin [Zootermopsis nevadensis]
	0.000182038	7.2e-05	4.6045	up	hypothetical protein L798_12353 [Zootermopsis nevadensis]
	0.000182038	7.2e-05	4.6045	up	--
	0.000182038	7.2e-05	4.6045	up	hypothetical protein CAPTEDRAFT_223762 [Capitella teleta]
	0.000182038	7.2e-05	4.6045	up	SAM domain (Sterile alpha motif) domain containing protein [Acanthamoeba castellanii str. Neff]
	0.000182038	7.2e-05	4.6045	up	hypothetical protein CAPTEDRAFT_227825 [Capitella teleta]
	0.000182038	7.2e-05	4.6045	up	--
	0.000182038	7.2e-05	4.6045	up	--
	0.000182038	7.2e-05	4.6045	up	--
	0.000182038	7.2e-05	4.6045	up	--
	0.000182038	7.2e-05	4.6045	up	--
	0.000182038	7.2e-05	4.6045	up	ryanodine receptor [Laodelphax striatella]
	0.000182038	7.2e-05	4.6045	up	--
	0.000182038	7.2e-05	4.6045	up	hypothetical protein L798_03314, partial [Zootermopsis nevadensis]
	0.000182038	7.2e-05	4.6045	up	PREDICTED: phospholipase A1 member A-like [Apis mellifera]
	0.000182038	7.2e-05	4.6045	up	PREDICTED: uncharacterized protein KIAA1143 homolog [Harpegnathos saltator]
	0.000182038	7.2e-05	4.6045	up	--
	0.000182038	7.2e-05	4.6045	up	PREDICTED: putative tartrate transporter-like [Ceratitis capitata]
	0.000182038	7.2e-05	4.6045	up	Transmembrane protein 184C [Echinococcus granulosus]
	0.000182038	7.2e-05	4.6045	up	WD repeat-containing protein 51A [Zootermopsis nevadensis]
	0.000182038	7.2e-05	4.6045	up	PREDICTED: patched domain-containing protein 3 [Diaphorina citri]
	0.000182038	7.2e-05	4.6045	up	--
	0.000182038	7.2e-05	4.6045	up	--
	0.000182038	7.2e-05	4.6045	up	histidine acid phosphatase domain containing 2A [Capsaspora owczarzaki ATCC 30864]
	0.000182038	7.2e-05	4.6045	up	PREDICTED: protein CASP-like [Ciona intestinalis]
	0.000182038	7.2e-05	4.6045	up	phsophatase-2a [Capsaspora owczarzaki ATCC 30864]
	0.000182038	7.2e-05	4.6045	up	PREDICTED: adenosine deaminase CECR1-like [Nasonia vitripennis]
	0.000182038	7.2e-05	4.6045	up	--
	0.000182038	7.2e-05	4.6045	up	--
	0.000182038	7.2e-05	4.6045	up	PREDICTED: uncharacterized protein LOC105203377 [Solenopsis invicta]
	0.000182038	7.2e-05	4.6045	up	--
	0.000182038	7.2e-05	4.6045	up	--
	0.000182038	7.2e-05	4.6045	up	Mediator of RNA polymerase II transcription subunit 14 [Zootermopsis nevadensis]
	0.000182038	7.2e-05	4.6045	up	Maternal protein pumilio [Zootermopsis nevadensis]
	0.000182038	7.2e-05	4.6045	up	synaptic ras gtpase activating protein syngap [Hymenolepis microstoma]
	0.000182038	7.2e-05	4.6045	up	ras GTPase-activating-like protein IQGAP1 [Capsaspora owczarzaki ATCC 30864]
	0.000182038	7.2e-05	4.6045	up	hypothetical protein L798_11233 [Zootermopsis nevadensis]
	0.000182038	7.2e-05	4.6045	up	--
	0.000182038	7.2e-05	4.6045	up	--
	0.000182038	7.2e-05	4.6045	up	hypothetical protein Phum_PHUM521410 [Pediculus humanus corporis]
	0.000182038	7.2e-05	4.6045	up	hypothetical protein RFI_22871 [Reticulomyxa filosa]
	0.000182038	7.2e-05	4.6045	up	predicted protein [Nematostella vectensis]
	0.000182038	7.2e-05	4.6045	up	PREDICTED: RNA-directed DNA polymerase from mobile element jockey-like [Diaphorina citri]
	0.000182038	7.2e-05	4.6045	up	PREDICTED: tRNA-dihydrouridine synthase 3-like [Amphimedon queenslandica]
	0.000182038	7.2e-05	4.6045	up	--
	0.000182038	7.2e-05	4.6045	up	Cytochrome b reductase 1, related [Eimeria praecox]
	0.000182038	7.2e-05	4.6045	up	--
	0.000182038	7.2e-05	4.6045	up	UNKNOWN [Stylonychia lemnae]
	0.000182038	7.2e-05	4.6045	up	AMP-dependent synthetase and ligase domain-containing protein [Dictyostelium discoideum AX4]
	0.000182038	7.2e-05	4.6045	up	PREDICTED: LOW QUALITY PROTEIN: dynein heavy chain 5, axonemal [Diaphorina citri]
	0.000182038	7.2e-05	4.6045	up	PREDICTED: uncharacterized protein LOC103507979 [Diaphorina citri]
	0.000182038	7.2e-05	4.6045	up	hypothetical protein TcasGA2_TC013747 [Tribolium castaneum]
	0.000182038	7.2e-05	4.6045	up	Glycerophosphoryl diester phosphodiesterase family protein [Tetrahymena thermophila]
	0.000182038	7.2e-05	4.6045	up	hypothetical protein CAPTEDRAFT_149447 [Capitella teleta]
	0.000182038	7.2e-05	4.6045	up	hypothetical protein PTSG_07121 [Salpingoeca rosetta]
	0.000182038	7.2e-05	4.6045	up	hypothetical protein BRAFLDRAFT_113674 [Branchiostoma floridae]
	0.000182038	7.2e-05	4.6045	up	fructose-bisphosphate aldolase [Gregarina niphandrodes]
	0.000182038	7.2e-05	4.6045	up	eukaryotic translation initiation factor 3 [Capsaspora owczarzaki ATCC 30864]
	0.000182038	7.2e-05	4.6045	up	fructose-bisphosphate aldolase [Gregarina niphandrodes]
	0.000182038	7.2e-05	4.6045	up	copper-transporting ATPase [Capsaspora owczarzaki ATCC 30864]
	0.000182038	7.2e-05	4.6045	up	Transcription factor BCFI [Thelohanellus kitauei]
	0.000182038	7.2e-05	4.6045	up	ankyrin repeat-containing protein [Dictyostelium fasciculatum]
	0.000182038	7.2e-05	4.6045	up	glucan 1,3-beta-glucosidase [Capsaspora owczarzaki ATCC 30864]
	0.000182038	7.2e-05	4.6045	up	P-type ATPase [Polysphondylium pallidum PN500]
	0.000182038	7.2e-05	4.6045	up	ribosomal RNA assembly protein mis3 [Capsaspora owczarzaki ATCC 30864]
	0.000182038	7.2e-05	4.6045	up	PREDICTED: T-complex protein 1 subunit eta-like [Strongylocentrotus purpuratus]
	0.000182038	7.2e-05	4.6045	up	PREDICTED: actin-related protein 2-B-like [Amphimedon queenslandica]
	0.000182038	7.2e-05	4.6045	up	serine/threonine-protein kinase ppk14 [Capsaspora owczarzaki ATCC 30864]
	0.000182038	7.2e-05	4.6045	up	conserved hypothetical protein [Perkinsus marinus ATCC 50983]
	0.000182038	7.2e-05	4.6045	up	hypothetical protein CAOG_07845 [Capsaspora owczarzaki ATCC 30864]
	0.000182038	7.2e-05	4.6045	up	31 kDa antigen [Plasmodium berghei]
	0.000182038	7.2e-05	4.6045	up	3beta-hydroxysteroid dehydrogenase [Polysphondylium pallidum PN500]
	0.000182038	7.2e-05	4.6045	up	ubiquitin, partial [Bemisia tabaci]
	0.000182038	7.2e-05	4.6045	up	hypothetical protein SAMD00019534_012290 [Acytostelium subglobosum LB1]
	0.000182038	7.2e-05	4.6045	up	Vesicle-fusing ATPase 1, partial [Stegodyphus mimosarum]
	0.000182038	7.2e-05	4.6045	up	hypothetical protein SAMD00019534_014680 [Acytostelium subglobosum LB1]
	0.000182038	7.2e-05	4.6045	up	putative choline/ethanolamine kinase [Danaus plexippus]
	0.000182038	7.2e-05	4.6045	up	RasGEF domain containing protein [Acanthamoeba castellanii str. Neff]
	0.000182038	7.2e-05	4.6045	up	PREDICTED: nuclear pore complex protein Nup214 [Acromyrmex echinatior]
	0.000182038	7.2e-05	4.6045	up	hypothetical protein H696_00510 [Fonticula alba]
	0.000182038	7.2e-05	4.6045	up	Proteasome subunit alpha type-1 [Caligus rogercresseyi]
	0.000182038	7.2e-05	4.6045	up	aldolase class-1 protein [Apostichopus japonicus]
	0.000182038	7.2e-05	4.6045	up	hypothetical protein RFI_26798 [Reticulomyxa filosa]
	0.000182038	7.2e-05	4.6045	up	--
	0.000182038	7.2e-05	4.6045	up	PREDICTED: ubiquitin-conjugating enzyme E2 J1-like [Apis mellifera]
	0.000182038	7.2e-05	4.6045	up	predicted protein [Nematostella vectensis]
	0.000182038	7.2e-05	4.6045	up	PREDICTED: pre-mRNA-splicing factor ATP-dependent RNA helicase PRP16 [Tribolium castaneum]
	0.000182038	7.2e-05	4.6045	up	hypothetical protein LOTGIDRAFT_218121 [Lottia gigantea]
	0.000182038	7.2e-05	4.6045	up	hypothetical protein CAOG_00295 [Capsaspora owczarzaki ATCC 30864]
	0.000182038	7.2e-05	4.6045	up	AAA ATPase domain-containing protein [Dictyostelium fasciculatum]
	0.000182038	7.2e-05	4.6045	up	PREDICTED: protein arginine N-methyltransferase 1-like [Ciona intestinalis]
	0.000182038	7.2e-05	4.6045	up	myblike DNA-binding domain, SHAQKYF class subfamily protein [Acanthamoeba castellanii str. Neff]
	0.000182038	7.2e-05	4.6045	up	hypothetical protein LOTGIDRAFT_130753, partial [Lottia gigantea]
	0.000182038	7.2e-05	4.6045	up	BPG-independent PGAM and Metalloenzyme domain containing protein [Haemonchus contortus]
	0.000182038	7.2e-05	4.6045	up	PREDICTED: argininosuccinate synthase [Tribolium castaneum]
	0.000182038	7.2e-05	4.6045	up	choline dehydrogenase [Capsaspora owczarzaki ATCC 30864]
	0.000182038	7.2e-05	4.6045	up	astacin, partial [Trichuris suis]
	0.000182038	7.2e-05	4.6045	up	AGAP002106-PA [Anopheles gambiae str. PEST]
	0.000182038	7.2e-05	4.6045	up	anion transporter, putative [Acanthamoeba castellanii str. Neff]
	0.000182038	7.2e-05	4.6045	up	GA26948 [Drosophila pseudoobscura pseudoobscura]
	0.000182038	7.2e-05	4.6045	up	calmodulin, partial [Ostrea edulis]
	0.000182038	7.2e-05	4.6045	up	--
	0.000182038	7.2e-05	4.6045	up	Elongation factor, putative [Perkinsus marinus ATCC 50983]
	0.000182038	7.2e-05	4.6045	up	pre-mRNA cleavage complex subunit [Polysphondylium pallidum PN500]
	0.000182038	7.2e-05	4.6045	up	betaine-aldehyde dehydrogenase [Stylonychia lemnae]
	0.000182038	7.2e-05	4.6045	up	ADP/ATP translocase [Latrodectus hesperus]
	0.000182038	7.2e-05	4.6045	up	PREDICTED: NADH dehydrogenase [ubiquinone] 1 alpha subcomplex subunit 5-like [Amphimedon queenslandica]
	0.000182038	7.2e-05	4.6045	up	actin, partial [Corythalia cf. valida JXZ-2013]
	0.000182038	7.2e-05	4.6045	up	aspartic protease [Caenorhabditis elegans]
	0.000182038	7.2e-05	4.6045	up	60S ribosomal-like protein [Pectinaria gouldii]
	0.000182038	7.2e-05	4.6045	up	sugar transporter 8 [Nilaparvata lugens]
	0.000182038	7.2e-05	4.6045	up	PREDICTED: zinc finger protein 502 [Tribolium castaneum]
	0.000182038	7.2e-05	4.6045	up	PREDICTED: protein piccolo-like [Bombyx mori]
	0.000182038	7.2e-05	4.6045	up	Chondroitin sulfate synthase, putative [Pediculus humanus corporis]
	0.000182038	7.2e-05	4.6045	up	Sterol regulatory element-binding protein 1 [Zootermopsis nevadensis]
	0.000182038	7.2e-05	4.6045	up	TAF6-like RNA polymerase II p300/CBP-associated factor-associated factor 65 kDa subunit 6L [Zootermopsis nevadensis]
	0.000182038	7.2e-05	4.6045	up	PREDICTED: ABC transporter G family member 23-like [Acyrthosiphon pisum]
	0.000182038	7.2e-05	4.6045	up	synaptotagmin 1 [Apis mellifera]
	0.000182038	7.2e-05	4.6045	up	low-density lipoprotein receptor, putative [Pediculus humanus corporis]
	0.000182038	7.2e-05	4.6045	up	PREDICTED: PAX-interacting protein 1-like isoform X1 [Acyrthosiphon pisum]
	0.000182038	7.2e-05	4.6045	up	PREDICTED: adenomatous polyposis coli protein-like isoform X3 [Apis dorsata]
	0.000182038	7.2e-05	4.6045	up	conserved hypothetical protein [Pediculus humanus corporis]
	0.000182038	7.2e-05	4.6045	up	Transcription initiation factor TFIID subunit 2 [Zootermopsis nevadensis]
	0.000182038	7.2e-05	4.6045	up	lipase containing protein, putative [Pediculus humanus corporis]
	0.000182038	7.2e-05	4.6045	up	nudel-like protein [Nilaparvata lugens]
	0.000182038	7.2e-05	4.6045	up	Enhancer of mRNA-decapping protein 4 [Camponotus floridanus]
	0.000182038	7.2e-05	4.6045	up	PREDICTED: sperm-associated antigen 6-like [Bombus impatiens]
	0.000182038	7.2e-05	4.6045	up	1-phosphatidylinositol-4,5-bisphosphate phosphodiesterase epsilon-1, partial [Zootermopsis nevadensis]
	0.000182038	7.2e-05	4.6045	up	cytochrome P450 CYP6ER2, partial [Laodelphax striatella]
	0.000182038	7.2e-05	4.6045	up	Tubulin gamma-2 chain [Zootermopsis nevadensis]
	0.000182038	7.2e-05	4.6045	up	Ceramide kinase [Zootermopsis nevadensis]
	0.000182038	7.2e-05	4.6045	up	PREDICTED: uncharacterized protein LOC100167178 [Acyrthosiphon pisum]
	0.000182038	7.2e-05	4.6045	up	hypothetical protein L798_01229 [Zootermopsis nevadensis]
	0.000182038	7.2e-05	4.6045	up	E3 ubiquitin-protein ligase UBR2 [Zootermopsis nevadensis]
	0.000182038	7.2e-05	4.6045	up	Heat shock factor protein [Camponotus floridanus]
	0.000182038	7.2e-05	4.6045	up	PREDICTED: tolloid-like protein 1 isoform X1 [Acromyrmex echinatior]
	0.000182038	7.2e-05	4.6045	up	PREDICTED: uncharacterized protein LOC100161816 [Acyrthosiphon pisum]
	0.000182038	7.2e-05	4.6045	up	Kidney mitochondrial carrier protein 1 [Zootermopsis nevadensis]
	0.000182038	7.2e-05	4.6045	up	tyrosine kinase receptor, putative [Pediculus humanus corporis]
lst-miR-n21-5p	0	0	28.0047	up	--
	0	0	28.0047	up	orcokinin [Nilaparvata lugens]
